# Supplementary material for: Wide-genome selection of lactic acid bacteria harboring genes that promote the elimination of antinutritional factors
Source: Front Plant Sci. 2023 Apr 26;14:1145041. doi: 10.3389/fpls.2023.1145041 (PMC10171302; doi:10.3389/fpls.2023.1145041)
Supplement: Supplementary Table 2 — Dispensable genes potentially involved in metabolism of ANFs of bacterial species belonged to Lactobacillaceae. The binary analysis of each ANF-related genes was separated into sub-sheets. [file Table_2.xlsx]

## Sheet: Lactobacillac
No.	Species/ Gene presentative	Myo-inositol (phytase metabolic involvement)								Tannase		Lectin			Phenolic related metabolic genes			trypsin-like serine protease		alpha-galactosidase
		Phytate like_G1	Phytate like_G2	Phytate like_G3	Phytate like_G4	Phytate like_G5	Phytate like_G6	Phytate like_G7	Phytate like_G8	Tannes_G1	Tannes_G2	Lectin_G1	Lectin_G2	Lectin_G3	Phenolic_G1	Phenolic_G2	Phenolic_G3	Trypsin_G1	Trypsin_G2	alpha-gal_G1	alpha-gal_G2	alpha-gal_G3	alpha-gal_G4	alpha-gal_G5	alpha-gal_G6	alpha-gal_G7	alpha-gal_G8	alpha-gal_G9	alpha-gal_G10	alpha-gal_G11	alpha-gal_G12	alpha-gal_G13	alpha-gal_G14	alpha-gal_G15	alpha-gal_G16	alpha-gal_G17	alpha-gal_G18	alpha-gal_G19	alpha-gal_G20	alpha-gal_G21	alpha-gal_G22	alpha-gal_G23	alpha-gal_G24	alpha-gal_G25	alpha-gal_G26	alpha-gal_G27	alpha-gal_G28	alpha-gal_G29
1	Lactobacillus_acetotolerans_DSM_20749__JCM_3825_NZ_AYZC01000099	-	-	-	-	-	-	-	-	-	-	-	-	-	-	-	-	-	-	-	-	-	-	-	-	-	-	-	-	-	-	-	-	-	-	-	-	-	-	-	-	-	-	-	-	-	-	-
		-	-	-	-	-	-	-	-	-	-	-	-	-	-	-	-	-	-	-	-	-	-	-	-	-	-	-	-	-	-	-	-	-	-	-	-	-	-	-	-	-	-	-	-	-	-	-
2	Lactobacillus_acidifarinae_DSM_19394_NZ_AZDV01000025	FD25_RS10595	-	-	-	-	-	-	-	-	-	-	-	-	FD25_RS06115	FD25_RS03330	-	FD25_RS01275	-	-	-	-	-	-	-	-	-	-	-	-	-	-	FD25_RS06160	-	-	-	-	-	-	-	-	-	-	-	-	-	-	-
		fructose 1,6-bisphosphatase	-	-	-	-	-	-	-	-	-	-	-	-	3-octaprenyl-4-hydroxybenzoate carboxy-lyase	phenolic acid decarboxylase	-	serine protease	-	-	-	-	-	-	-	-	-	-	-	-	-	-	alpha-galactosidase	-	-	-	-	-	-	-	-	-	-	-	-	-	-	-
3	Lactobacillus_acidipiscis_strain_DSM_15353_NZ_JQBK01000099	IV43_RS01495	-	IV43_RS01495	-	-	-	-	-	-	-	-	-	-	-	-	-	-	-	-	-	-	-	IV43_RS01285	-	-	-	-	-	-	IV43_RS01285	-	IV43_RS01285	-	-	-	-	-	-	-	-	-	-	-	-	-	-	-
		fructose 1,6-bisphosphatase	-	fructose 1,6-bisphosphatase	-	-	-	-	-	-	-	-	-	-	-	-	-	-	-	-	-	-	-	alpha-galactosidase	-	-	-	-	-	-	alpha-galactosidase	-	alpha-galactosidase	-	-	-	-	-	-	-	-	-	-	-	-	-	-	-
4	Lactobacillus_acidophilus_DSM_20079__JCM_1132__NBRC_13951_NZ_BCVR01000018	-	-	-	-	-	-	-	-	-	-	-	-	-	-	-	-	-	-	-	-	-	LAC01S_RS07095	-	-	-	-	-	-	-	-	-	LAC01S_RS07095	-	-	-	-	-	-	-	-	-	-	-	-	-	-	LAC01S_RS09815
		-	-	-	-	-	-	-	-	-	-	-	-	-	-	-	-	-	-	-	-	-	alpha-galactosidase	-	-	-	-	-	-	-	-	-	alpha-galactosidase	-	-	-	-	-	-	-	-	-	-	-	-	-	-	alpha-galactosidase
5	Lactobacillus_agilis_DSM_20509_NZ_AYYP01000039	FC14_RS03540	-	FC14_RS03540	-	-	-	-	-	-	-	-	-	-	-	-	-	-	-	-	-	-	FC14_RS03970	-	-	-	-	-	-	-	FC14_RS00020	-	FC14_RS03970	-	-	-	-	-	-	-	-	-	-	-	-	-	-	-
		hypothetical protein	-	hypothetical protein	-	-	-	-	-	-	-	-	-	-	-	-	-	-	-	-	-	-	alpha-galactosidase	-	-	-	-	-	-	-	alpha-galactosidase	-	alpha-galactosidase	-	-	-	-	-	-	-	-	-	-	-	-	-	-	-
6	Lactobacillus_alimentarius_DSM_20249_NZ_AZDQ01000045	FC67_RS08145	-	-	-	-	-	-	-	FC67_RS03185	-	-	-	-	FC67_RS03165	FC67_RS02310	FC67_RS04180	-	-	-	-	-	FC67_RS00135	-	-	-	-	-	-	FC67_RS00135	FC67_RS00135	-	-	FC67_RS00135	-	-	-	-	-	-	-	-	-	-	-	-	-	-
		fructose 1,6-bisphosphatase	-	-	-	-	-	-	-	hypothetical protein	-	-	-	-	3-octaprenyl-4-hydroxybenzoate carboxy-lyase	phenolic acid decarboxylase	hypothetical protein	-	-	-	-	-	alpha-galactosidase	-	-	-	-	-	-	alpha-galactosidase	alpha-galactosidase	-	-	alpha-galactosidase	-	-	-	-	-	-	-	-	-	-	-	-	-	-
7	Lactobacillus_amylolyticus_DSM_11664_NZ_AZEP01000098	-	-	-	-	-	-	-	-	-	-	-	-	-	-	-	-	-	-	-	-	-	-	-	-	-	-	-	-	-	-	-	-	-	-	-	-	-	-	-	-	-	-	-	-	-	-	-
		-	-	-	-	-	-	-	-	-	-	-	-	-	-	-	-	-	-	-	-	-	-	-	-	-	-	-	-	-	-	-	-	-	-	-	-	-	-	-	-	-	-	-	-	-	-	-
8	Lactobacillus_amylophilus_DSM_20533__JCM_1125_NZ_CP018888	LA20533_RS07655	-	LA20533_RS07655	-	-	-	-	-	-	-	-	-	-	-	-	-	-	-	-	-	-	-	-	-	-	-	-	-	-	-	-	-	-	-	-	-	-	-	-	-	-	-	-	-	-	-	-
		hypothetical protein	-	hypothetical protein	-	-	-	-	-	-	-	-	-	-	-	-	-	-	-	-	-	-	-	-	-	-	-	-	-	-	-	-	-	-	-	-	-	-	-	-	-	-	-	-	-	-	-	-
9	Lactobacillus_amylovorus_DSM_20531_NZ_AZCM01000099	-	-	-	-	-	-	-	-	-	-	-	-	-	-	-	-	-	-	-	-	-	-	-	-	-	-	-	-	-	-	-	-	-	-	-	-	-	-	-	-	-	-	-	-	-	-	-
		-	-	-	-	-	-	-	-	-	-	-	-	-	-	-	-	-	-	-	-	-	-	-	-	-	-	-	-	-	-	-	-	-	-	-	-	-	-	-	-	-	-	-	-	-	-	-
10	Lactobacillus_animalis_KCTC_3501__DSM_20602_NZ_GL573159	LACAN_RS0103720	-	LACAN_RS0103720	-	-	-	-	-	-	-	-	-	-	-	LACAN_RS0108415	-	-	-	-	-	-	LACAN_RS10155	-	-	-	-	-	-	-	LACAN_RS10155	-	LACAN_RS10155	-	-	-	-	-	-	-	-	-	-	-	-	-	-	-
		fructose 1,6-bisphosphatase	-	fructose 1,6-bisphosphatase	-	-	-	-	-	-	-	-	-	-	-	phenolic acid decarboxylase	-	-	-	-	-	-	alpha-galactosidase	-	-	-	-	-	-	-	alpha-galactosidase	-	alpha-galactosidase	-	-	-	-	-	-	-	-	-	-	-	-	-	-	-
11	Lactobacillus_antri_DSM_16041_NZ_GG700732	HMPREF0494_RS00415	HMPREF0494_RS01910	-	HMPREF0494_RS01920	-	HMPREF0494_RS01935	-	HMPREF0494_RS01915	-	-	-	-	-	-	-	-	-	-	-	-	-	-	-	-	-	-	-	-	HMPREF0494_RS09880	HMPREF0494_RS09880	-	HMPREF0494_RS09880	-	-	-	-	-	-	-	-	-	-	-	-	-	-	-
		fructose 1,6-bisphosphatase	inositol 2-dehydrogenase	-	myo-inositol 2-dehydrogenase (promiscuous)	-	inositol 2-dehydrogenase	-	myo-inosose-2 dehydratase	-	-	-	-	-	-	-	-	-	-	-	-	-	-	-	-	-	-	-	-	alpha-galactosidase	alpha-galactosidase	-	alpha-galactosidase	-	-	-	-	-	-	-	-	-	-	-	-	-	-	-
12	Lactobacillus_apodemi_DSM_16634__JCM_16172_NZ_AZFT01000032	FC32_RS09335	-	FC32_RS09335	-	-	-	-	-	FC32_RS00455	-	-	-	-	-	-	-	-	-	-	-	-	FC32_RS10035	-	-	-	-	-	-	-	-	-	FC32_RS10035	-	-	-	-	-	-	-	-	-	-	-	-	-	-	-
		fructose 1,6-bisphosphatase	-	fructose 1,6-bisphosphatase	-	-	-	-	-	alpha/beta hydrolase	-	-	-	-	-	-	-	-	-	-	-	-	alpha-galactosidase	-	-	-	-	-	-	-	-	-	alpha-galactosidase	-	-	-	-	-	-	-	-	-	-	-	-	-	-	-
13	Lactobacillus_aquaticus_DSM_21051_NZ_AYZD01000033	FC19_RS04620	FC19_RS06030	-	FC19_RS06020	FC19_RS06030	FC19_RS06010	-	FC19_RS06025	-	-	-	-	-	-	-	-	-	-	-	-	-	-	-	-	-	-	-	-	-	-	-	-	-	-	-	-	-	-	-	-	-	-	-	-	-	-	-
		fructose 1,6-bisphosphatase	inositol 2-dehydrogenase	-	inositol 2-dehydrogenase	inositol 2-dehydrogenase	inositol 2-dehydrogenase	-	myo-inosose-2 dehydratase	-	-	-	-	-	-	-	-	-	-	-	-	-	-	-	-	-	-	-	-	-	-	-	-	-	-	-	-	-	-	-	-	-	-	-	-	-	-	-
14	Lactobacillus_aviarius_subsp_araffinosus_DSM_20653_NZ_AYYZ01000031	FC64_RS05285	-	FC64_RS05285	-	-	-	-	-	-	-	-	-	-	-	FC64_RS02520	-	-	-	-	-	-	-	-	-	-	-	-	-	-	-	-	-	-	-	-	-	-	-	-	-	-	-	-	-	-	-	-
		hypothetical protein	-	hypothetical protein	-	-	-	-	-	-	-	-	-	-	-	phenolic acid decarboxylase	-	-	-	-	-	-	-	-	-	-	-	-	-	-	-	-	-	-	-	-	-	-	-	-	-	-	-	-	-	-	-	-
15	Lactobacillus_aviarius_subsp_aviarius_DSM_20655_NZ_AYZA01000005	FC33_RS06230	-	FC33_RS06230	-	-	-	-	-	-	-	-	-	-	-	FC33_RS01080	-	-	-	-	-	-	FC33_RS02910	-	-	-	-	-	-	-	-	-	FC33_RS02910	-	-	-	-	-	-	-	-	-	-	-	-	-	-	-
		hypothetical protein	-	hypothetical protein	-	-	-	-	-	-	-	-	-	-	-	phenolic acid decarboxylase	-	-	-	-	-	-	alpha-galactosidase	-	-	-	-	-	-	-	-	-	alpha-galactosidase	-	-	-	-	-	-	-	-	-	-	-	-	-	-	-
16	Lactobacillus_bifermentans_DSM_20003_NZ_AZDA01000067	FC07_RS09200	FC07_RS13210	-	FC07_RS13245	-	FC07_RS00420	-	FC07_RS13240	-	-	-	-	-	FC07_RS02055	FC07_RS08985	-	-	-	-	-	-	-	-	-	-	-	-	-	-	-	-	-	-	-	-	-	-	-	-	-	-	-	-	-	-	-	-
		fructose 1,6-bisphosphatase	hypothetical protein	-	inositol 2-dehydrogenase	-	inositol 2-dehydrogenase	-	myo-inosose-2 dehydratase	-	-	-	-	-	3-octaprenyl-4-hydroxybenzoate carboxy-lyase	phenolic acid decarboxylase	-	-	-	-	-	-	-	-	-	-	-	-	-	-	-	-	-	-	-	-	-	-	-	-	-	-	-	-	-	-	-	-
17	Lactobacillus_brantae_DSM_23927_NZ_AYZQ01000009	FC34_RS01285	-	-	-	-	-	-	-	-	-	-	-	-	-	-	-	-	-	-	-	-	-	FC34_RS06485	-	-	-	-	-	FC34_RS06485	-	-	FC34_RS06485	-	-	-	-	FC34_RS06485	-	-	-	-	-	-	-	-	-	-
		fructose 1,6-bisphosphatase	-	-	-	-	-	-	-	-	-	-	-	-	-	-	-	-	-	-	-	-	-	alpha-galactosidase	-	-	-	-	-	alpha-galactosidase	-	-	alpha-galactosidase	-	-	-	-	alpha-galactosidase	-	-	-	-	-	-	-	-	-	-
18	Lactobacillus_brevis_ATCC_14869__DSM_20054_NZ_AZCP01000009	FC61_RS01095	-	-	-	-	-	-	-	-	-	FC61_RS05485	-	-	FC61_RS05510	FC61_RS08635	-	FC61_RS10265	-	-	-	-	-	-	-	-	-	-	-	FC61_RS04380	FC61_RS04380	-	FC61_RS04380	-	-	-	-	-	-	-	-	-	-	-	-	-	-	-
		fructose 1,6-bisphosphatase	-	-	-	-	-	-	-	-	-	hypothetical protein	-	-	phenolic acid decarboxylase subunit B	phenolic acid decarboxylase	-	serine protease	-	-	-	-	-	-	-	-	-	-	-	alpha-galactosidase	alpha-galactosidase	-	alpha-galactosidase	-	-	-	-	-	-	-	-	-	-	-	-	-	-	-
19	Lactobacillus_buchneri_DSM_20057_NZ_AZDM01000090	FC79_RS07160	-	-	-	-	-	-	-	-	-	FC79_RS04640	FC79_RS01835	-	-	-	-	FC79_RS02110	-	-	-	-	-	-	-	-	-	-	-	-	FC79_RS09760	-	FC79_RS09760	-	FC79_RS09035	-	-	-	-	-	-	-	-	-	-	-	-	-
		fructose 1,6-bisphosphatase	-	-	-	-	-	-	-	-	-	hypothetical protein	hypothetical protein	-	-	-	-	membrane protein	-	-	-	-	-	-	-	-	-	-	-	-	alpha-galactosidase	-	alpha-galactosidase	-	alpha-galactosidase	-	-	-	-	-	-	-	-	-	-	-	-	-
20	Lactobacillus_cacaonum_DSM_21116_NZ_AYZE01000006	FC80_RS04695	-	FC80_RS04695	-	-	-	-	-	-	-	-	-	-	FC80_RS08470	-	-	-	-	-	-	-	-	-	-	-	-	-	-	-	-	-	-	-	-	-	-	-	-	-	-	-	-	-	-	-	-	-
		fructose 1,6-bisphosphatase	-	fructose 1,6-bisphosphatase	-	-	-	-	-	-	-	-	-	-	3-octaprenyl-4-hydroxybenzoate carboxy-lyase	-	-	-	-	-	-	-	-	-	-	-	-	-	-	-	-	-	-	-	-	-	-	-	-	-	-	-	-	-	-	-	-	-
21	Lactobacillus_camelliae_DSM_22697__JCM_13995_NZ_AYZJ01000063	FC75_RS01155	-	-	-	-	-	-	-	-	-	-	-	-	-	-	-	-	-	FC75_RS07715	-	-	-	FC75_RS01320	-	-	FC75_RS11510	-	-	FC75_RS01320	-	-	FC75_RS01320	-	-	-	-	-	-	-	-	-	-	-	-	-	-	-
		fructose 1,6-bisphosphatase	-	-	-	-	-	-	-	-	-	-	-	-	-	-	-	-	-	alpha-galactosidase	-	-	-	alpha-galactosidase	-	-	alpha-galactosidase	-	-	alpha-galactosidase	-	-	alpha-galactosidase	-	-	-	-	-	-	-	-	-	-	-	-	-	-	-
22	Lactobacillus_capillatus_DSM_19910_NZ_AZEF01000051	FC81_RS07175	-	-	-	-	-	-	-	-	-	-	-	-	-	-	-	-	-	-	-	-	-	-	-	-	-	-	-	-	-	-	-	-	-	-	-	-	-	-	-	-	-	-	-	-	-	-
		fructose 1,6-bisphosphatase	-	-	-	-	-	-	-	-	-	-	-	-	-	-	-	-	-	-	-	-	-	-	-	-	-	-	-	-	-	-	-	-	-	-	-	-	-	-	-	-	-	-	-	-	-	-
23	Lactobacillus_ceti_DSM_22408_NZ_JQBZ01000014	IV53_RS05680	-	-	-	-	-	-	-	-	-	-	-	-	-	-	-	-	-	-	-	-	-	-	-	-	-	-	-	-	-	-	-	-	-	-	-	-	-	-	-	-	-	-	-	-	-	-
		fructose 1,6-bisphosphatase	-	-	-	-	-	-	-	-	-	-	-	-	-	-	-	-	-	-	-	-	-	-	-	-	-	-	-	-	-	-	-	-	-	-	-	-	-	-	-	-	-	-	-	-	-	-
24	Lactobacillus_collinoides_DSM_20515__JCM_1123_NZ_AYYR01000075	FC82_RS14255	-	-	-	-	-	-	-	-	FC82_RS11710	-	-	-	FC82_RS07990	FC82_RS14910	-	FC82_RS09070	-	-	-	-	FC82_RS15670	-	-	-	-	-	-	FC82_RS15670	FC82_RS15670	-	FC82_RS15670	-	-	-	-	-	-	-	-	-	-	-	-	-	-	-
		fructose 1,6-bisphosphatase	-	-	-	-	-	-	-	-	hypothetical protein	-	-	-	3-octaprenyl-4-hydroxybenzoate carboxy-lyase	phenolic acid decarboxylase	-	hypothetical protein	-	-	-	-	alpha-galactosidase	-	-	-	-	-	-	alpha-galactosidase	alpha-galactosidase	-	alpha-galactosidase	-	-	-	-	-	-	-	-	-	-	-	-	-	-	-
25	Lactobacillus_composti_DSM_18527__JCM_14202_NZ_AZGA01000059	FC83_RS01045	-	-	-	-	-	-	-	-	-	-	-	-	FC83_RS09870	-	-	-	-	FC83_RS05720	-	-	FC83_RS07870	-	-	-	-	-	FC83_RS09120	-	FC83_RS07870	-	FC83_RS09120	-	-	-	-	-	-	-	-	-	-	-	-	-	-	-
		fructose 1,6-bisphosphatase	-	-	-	-	-	-	-	-	-	-	-	-	3-octaprenyl-4-hydroxybenzoate carboxy-lyase	-	-	-	-	alpha-galactosidase	-	-	alpha-galactosidase	-	-	-	-	-	alpha-galactosidase	-	alpha-galactosidase	-	alpha-galactosidase	-	-	-	-	-	-	-	-	-	-	-	-	-	-	-
26	Lactobacillus_concavus_DSM_17758_NZ_AZFX01000062	FC15_RS04425	-	-	-	-	-	-	-	-	-	-	-	-	-	-	-	-	-	-	-	-	FC15_RS02670	-	-	-	FC15_RS02670	-	-	-	FC15_RS02670	FC15_RS02670	FC15_RS02670	-	-	-	-	-	-	-	-	-	-	-	-	-	-	-
		hypothetical protein	-	-	-	-	-	-	-	-	-	-	-	-	-	-	-	-	-	-	-	-	alpha-galactosidase	-	-	-	alpha-galactosidase	-	-	-	alpha-galactosidase	alpha-galactosidase	alpha-galactosidase	-	-	-	-	-	-	-	-	-	-	-	-	-	-	-
27	Lactobacillus_coryniformis_subsp_coryniformis_KCTC_3167__DSM_20001_NZ_GL544641	LACCS_RS0102725	-	-	-	-	-	-	-	-	-	-	-	-	LACCS_RS0112865	LACCS_RS0112500	-	-	-	-	-	-	LACCS_RS0104825	-	-	-	-	-	-	LACCS_RS0104825	-	-	LACCS_RS0104825	-	-	-	-	-	-	-	-	-	-	-	-	-	-	-
		fructose 1,6-bisphosphatase	-	-	-	-	-	-	-	-	-	-	-	-	3-octaprenyl-4-hydroxybenzoate carboxy-lyase	phenolic acid decarboxylase	-	-	-	-	-	-	alpha-galactosidase	-	-	-	-	-	-	alpha-galactosidase	-	-	alpha-galactosidase	-	-	-	-	-	-	-	-	-	-	-	-	-	-	-
28	Lactobacillus_coryniformis_subsp_torquens_DSM_20004__KCTC_3535_NZ_AZDC01000099	FC16_RS12220	-	-	-	-	-	-	-	-	-	-	-	-	-	FC16_RS04685	-	-	-	-	-	-	FC16_RS11655	-	-	-	-	-	-	FC16_RS03170	FC16_RS11655	-	FC16_RS11655	-	-	-	-	-	-	-	-	-	-	-	-	-	-	-
		fructose 1,6-bisphosphatase	-	-	-	-	-	-	-	-	-	-	-	-	-	phenolic acid decarboxylase	-	-	-	-	-	-	alpha-galactosidase	-	-	-	-	-	-	alpha-galactosidase	alpha-galactosidase	-	alpha-galactosidase	-	-	-	-	-	-	-	-	-	-	-	-	-	-	-
29	Lactobacillus_crispatus_DSM_20584__JCM_1185_NZ_AZCW01000099	-	-	-	-	-	-	-	-	-	-	-	-	-	-	-	-	-	-	-	-	-	FC28_RS08555	-	-	-	-	-	-	-	-	-	FC28_RS08555	-	-	-	-	-	-	-	-	-	-	-	-	-	-	-
		-	-	-	-	-	-	-	-	-	-	-	-	-	-	-	-	-	-	-	-	-	alpha-galactosidase	-	-	-	-	-	-	-	-	-	alpha-galactosidase	-	-	-	-	-	-	-	-	-	-	-	-	-	-	-
30	Lactobacillus_crustorum_strain_LMG_23699_NZ_JQCK01000009	IV63_RS09870	-	-	-	-	-	-	-	-	-	-	-	-	IV63_RS01065	-	-	-	-	-	-	-	-	-	-	-	-	-	-	-	-	-	-	-	-	-	-	-	-	-	-	-	-	-	-	-	-	-
		fructose 1,6-bisphosphatase	-	-	-	-	-	-	-	-	-	-	-	-	3-octaprenyl-4-hydroxybenzoate carboxy-lyase	-	-	-	-	-	-	-	-	-	-	-	-	-	-	-	-	-	-	-	-	-	-	-	-	-	-	-	-	-	-	-	-	-
31	Lactobacillus_curieae_strain_CCTCC_M_2011381_NZ_CP018906	PL11_RS00590	-	-	-	-	-	-	-	-	PL11_RS05875	-	-	-	-	-	-	-	-	-	-	-	-	-	-	-	-	-	PL11_RS05540	-	PL11_RS01165	-	PL11_RS01165	-	-	-	-	-	-	-	-	-	-	-	-	-	-	-
		fructose 1,6-bisphosphatase	-	-	-	-	-	-	-	-	hypothetical protein	-	-	-	-	-	-	-	-	-	-	-	-	-	-	-	-	-	alpha-galactosidase	-	alpha-galactosidase	-	alpha-galactosidase	-	-	-	-	-	-	-	-	-	-	-	-	-	-	-
32	Lactobacillus_delbrueckii_subsp_bulgaricus_ATCC_11842__JCM_1002_NC_008054	-	-	-	-	-	-	-	-	-	-	-	-	-	-	-	-	-	-	-	-	-	-	-	-	-	-	-	-	-	-	-	-	-	-	-	-	-	-	-	-	-	-	-	-	-	-	-
		-	-	-	-	-	-	-	-	-	-	-	-	-	-	-	-	-	-	-	-	-	-	-	-	-	-	-	-	-	-	-	-	-	-	-	-	-	-	-	-	-	-	-	-	-	-	-
33	Lactobacillus_delbrueckii_subsp_delbrueckii_DSM_20074__JCM_1012_NZ_CP018615	-	-	-	-	-	-	-	-	-	-	-	-	-	-	-	-	-	-	-	-	-	-	-	-	-	-	-	-	-	-	-	-	-	-	-	-	-	-	-	-	-	-	-	-	-	-	-
		-	-	-	-	-	-	-	-	-	-	-	-	-	-	-	-	-	-	-	-	-	-	-	-	-	-	-	-	-	-	-	-	-	-	-	-	-	-	-	-	-	-	-	-	-	-	-
34	Lactobacillus_delbrueckii_subsp_jakobsenii_ZN7a_9__DSM_26046_NZ_CP018218	-	-	-	-	-	-	-	-	-	-	LJ046_RS01435	LJ046_RS01435	-	-	-	-	-	-	-	-	-	-	-	-	-	-	-	-	-	-	-	-	-	-	-	-	-	-	-	-	-	-	-	-	-	-	-
		-	-	-	-	-	-	-	-	-	-	hypothetical protein	hypothetical protein	-	-	-	-	-	-	-	-	-	-	-	-	-	-	-	-	-	-	-	-	-	-	-	-	-	-	-	-	-	-	-	-	-	-	-
35	Lactobacillus_delbrueckii_subsp_sunkii_strain_JCM_17838_NZ_CP018217	-	-	-	-	-	-	-	-	-	-	-	-	-	-	-	-	-	-	-	-	-	LS838_RS05535	-	-	-	-	-	-	-	-	-	LS838_RS05535	-	-	-	-	-	-	-	-	-	-	-	-	-	-	-
		-	-	-	-	-	-	-	-	-	-	-	-	-	-	-	-	-	-	-	-	-	alpha-galactosidase	-	-	-	-	-	-	-	-	-	alpha-galactosidase	-	-	-	-	-	-	-	-	-	-	-	-	-	-	-
36	Lactobacillus_dextrinicus_DSM_20335_NZ_AYYK01000007	FC84_RS07595	-	FC84_RS07595	-	-	-	-	-	-	-	-	-	-	FC84_RS05160	FC84_RS07710	-	-	-	-	-	-	-	-	-	-	-	-	-	-	-	-	-	-	-	-	-	-	-	-	-	-	-	-	-	-	-	-
		hypothetical protein	-	hypothetical protein	-	-	-	-	-	-	-	-	-	-	3-octaprenyl-4-hydroxybenzoate carboxy-lyase	phenolic acid decarboxylase	-	-	-	-	-	-	-	-	-	-	-	-	-	-	-	-	-	-	-	-	-	-	-	-	-	-	-	-	-	-	-	-
37	Lactobacillus_diolivorans_DSM_14421_NZ_AZEY01000061	FC85_RS05840	FC85_RS03525	-	FC85_RS03535	-	FC85_RS03550	FC85_RS03540	FC85_RS03530	-	-	FC85_RS14715	-	-	-	-	-	FC85_RS10045	-	-	-	-	-	-	-	-	-	-	-	FC85_RS08575	-	-	FC85_RS08575	-	-	-	-	-	-	-	-	-	-	-	-	-	-	-
		fructose 1,6-bisphosphatase	inositol 2-dehydrogenase	-	inositol 2-dehydrogenase	-	inositol 2-dehydrogenase	inositol 2-dehydrogenase	myo-inosose-2 dehydratase	-	-	fucose-binding lectin II	-	-	-	-	-	hypothetical protein	-	-	-	-	-	-	-	-	-	-	-	alpha-galactosidase	-	-	alpha-galactosidase	-	-	-	-	-	-	-	-	-	-	-	-	-	-	-
38	Lactobacillus_equi_DSM_15833__JCM_10991_NZ_AZFH01000062	FC36_RS00410	-	FC36_RS00410	-	-	-	-	-	-	-	-	-	-	-	FC36_RS04230	-	-	-	-	-	-	FC36_RS04975	-	-	-	-	-	-	-	FC36_RS04975	-	FC36_RS04975	-	-	-	-	-	-	-	-	-	-	-	-	-	-	-
		hypothetical protein	-	hypothetical protein	-	-	-	-	-	-	-	-	-	-	-	phenolic acid decarboxylase	-	-	-	-	-	-	alpha-galactosidase	-	-	-	-	-	-	-	alpha-galactosidase	-	alpha-galactosidase	-	-	-	-	-	-	-	-	-	-	-	-	-	-	-
39	Lactobacillus_equigenerosi_DSM_18793__JCM_14505_NZ_BBAS01000038	-	-	-	-	-	-	-	-	-	-	-	-	-	-	-	-	-	-	-	-	-	-	-	-	-	-	-	-	JCM14505_RS01115	JCM14505_RS01115	-	JCM14505_RS01115	-	-	-	-	-	-	-	-	-	-	-	-	-	-	-
		-	-	-	-	-	-	-	-	-	-	-	-	-	-	-	-	-	-	-	-	-	-	-	-	-	-	-	-	alpha-galactosidase	alpha-galactosidase	-	alpha-galactosidase	-	-	-	-	-	-	-	-	-	-	-	-	-	-	-
40	Lactobacillus_fabifermentans_DSM_21115_NZ_AYGX02000079	DY78_RS08440	-	-	-	-	-	-	-	DY78_RS03685	-	-	-	-	DY78_RS06595	DY78_RS09085	-	DY78_RS06795	-	-	-	-	DY78_RS13435	-	-	-	DY78_RS13435	-	-	-	DY78_RS13435	DY78_RS13435	DY78_RS13435	-	-	-	-	-	-	-	-	-	-	-	-	-	-	-
		fructose 1,6-bisphosphatase	-	-	-	-	-	-	-	tannase	-	-	-	-	3-octaprenyl-4-hydroxybenzoate carboxy-lyase	phenolic acid decarboxylase	-	membrane protein	-	-	-	-	alpha-galactosidase	-	-	-	alpha-galactosidase	-	-	-	alpha-galactosidase	alpha-galactosidase	alpha-galactosidase	-	-	-	-	-	-	-	-	-	-	-	-	-	-	-
41	Lactobacillus_farciminis_KCTC_3681__DSM_20184_NZ_GL575020	LACFC_RS0108410	-	-	-	-	-	-	-	-	-	-	-	-	-	LACFC_RS0111560	LACFC_RS13560	-	-	-	-	-	-	-	-	-	-	-	-	-	-	-	-	-	-	-	-	-	-	-	-	-	-	-	-	-	-	-
		fructose 1,6-bisphosphatase	-	-	-	-	-	-	-	-	-	-	-	-	-	phenolic acid decarboxylase	regulator of phenolic acid metabolism PadR	-	-	-	-	-	-	-	-	-	-	-	-	-	-	-	-	-	-	-	-	-	-	-	-	-	-	-	-	-	-	-
42	Lactobacillus_farraginis_DSM_18382__JCM_14108_NZ_AZFY01000070	FD41_RS13720	-	FD41_RS13720	-	-	-	-	-	-	-	FD41_RS07260	-	-	-	-	-	FD41_RS03530	-	-	-	-	FD41_RS01625	-	-	-	-	-	-	-	FD41_RS01625	-	FD41_RS06945	-	-	-	-	-	-	-	-	-	-	-	-	-	-	-
		fructose 1,6-bisphosphatase	-	fructose 1,6-bisphosphatase	-	-	-	-	-	-	-	fucose-binding lectin II	-	-	-	-	-	membrane protein	-	-	-	-	alpha-galactosidase	-	-	-	-	-	-	-	alpha-galactosidase	-	alpha-galactosidase	-	-	-	-	-	-	-	-	-	-	-	-	-	-	-
43	Lactobacillus_fermentum_ATCC_14931_NZ_GG669900	HMPREF0511_RS02625	-	-	-	-	-	-	-	-	-	-	-	-	-	HMPREF0511_RS05135	-	-	-	-	-	-	HMPREF0511_RS02960	-	-	-	-	-	-	-	HMPREF0511_RS02960	-	HMPREF0511_RS02960	-	-	-	-	-	-	-	-	-	-	-	-	-	-	-
		fructose 1,6-bisphosphatase	-	-	-	-	-	-	-	-	-	-	-	-	-	phenolic acid decarboxylase	-	-	-	-	-	-	alpha-galactosidase	-	-	-	-	-	-	-	alpha-galactosidase	-	alpha-galactosidase	-	-	-	-	-	-	-	-	-	-	-	-	-	-	-
44	Lactobacillus_floricola_DSM_23037__JCM_16512_NZ_AYZL01000006	-	-	-	-	-	-	-	-	-	-	-	-	-	-	-	-	-	-	-	-	-	-	-	-	-	-	-	-	-	-	-	-	-	-	-	-	-	-	-	-	-	-	-	-	-	-	-
		-	-	-	-	-	-	-	-	-	-	-	-	-	-	-	-	-	-	-	-	-	-	-	-	-	-	-	-	-	-	-	-	-	-	-	-	-	-	-	-	-	-	-	-	-	-	-
45	Lactobacillus_fructivorans_KCTC_3543__DSM_20203_NZ_GL622182	LACFR_RS0100255	-	-	-	-	-	-	-	-	-	-	-	-	-	-	-	-	LACFR_RS0102460	-	-	-	-	-	-	-	-	-	-	-	-	-	-	-	-	-	-	-	-	-	-	-	-	-	-	-	-	-
		fructose 1,6-bisphosphatase	-	-	-	-	-	-	-	-	-	-	-	-	-	-	-	-	PDZ/DHR/GLGF domain-containing protein	-	-	-	-	-	-	-	-	-	-	-	-	-	-	-	-	-	-	-	-	-	-	-	-	-	-	-	-	-
46	Lactobacillus_frumenti_DSM_13145_NZ_AZER01000004	FD27_RS04590	-	-	-	-	-	-	-	-	-	-	-	-	-	-	-	-	-	-	-	-	-	-	-	-	-	-	-	FD27_RS00155	FD27_RS00155	-	FD27_RS00155	-	-	-	-	-	-	-	-	-	-	-	-	-	-	-
		fructose 1,6-bisphosphatase	-	-	-	-	-	-	-	-	-	-	-	-	-	-	-	-	-	-	-	-	-	-	-	-	-	-	-	alpha-galactosidase	alpha-galactosidase	-	alpha-galactosidase	-	-	-	-	-	-	-	-	-	-	-	-	-	-	-
47	Lactobacillus_fuchuensis_DSM_14340__JCM_11249_NZ_AZEX01000059	FC69_RS09585	-	FC69_RS08970	-	-	-	-	-	-	-	-	-	-	-	-	-	-	-	-	-	-	-	-	-	-	-	-	-	-	-	-	-	-	-	-	-	-	-	-	-	-	-	-	-	-	-	-
		myo-inositol-1-monophosphatase	-	hypothetical protein	-	-	-	-	-	-	-	-	-	-	-	-	-	-	-	-	-	-	-	-	-	-	-	-	-	-	-	-	-	-	-	-	-	-	-	-	-	-	-	-	-	-	-	-
48	Lactobacillus_futsaii_JCM_17355_NZ_AZDO01000063	FC88_RS01250	-	-	-	-	-	-	-	-	-	-	-	-	FC88_RS07880	-	FC88_RS09960	-	-	-	-	-	-	-	-	-	-	-	-	-	-	-	-	-	-	-	-	-	-	-	-	-	-	-	-	-	-	-
		fructose 1,6-bisphosphatase	-	-	-	-	-	-	-	-	-	-	-	-	3-octaprenyl-4-hydroxybenzoate carboxy-lyase	-	hypothetical protein	-	-	-	-	-	-	-	-	-	-	-	-	-	-	-	-	-	-	-	-	-	-	-	-	-	-	-	-	-	-	-
49	Lactobacillus_gallinarum_DSM_10532__JCM_2011_NZ_AZEL01000059	-	-	-	-	-	-	-	-	-	-	-	-	-	-	-	-	-	-	-	-	-	FC37_RS05105	-	-	-	-	-	-	-	-	-	FC37_RS05185	-	-	-	-	-	-	-	-	-	-	-	-	-	-	-
		-	-	-	-	-	-	-	-	-	-	-	-	-	-	-	-	-	-	-	-	-	alpha-galactosidase	-	-	-	-	-	-	-	-	-	alpha-galactosidase	-	-	-	-	-	-	-	-	-	-	-	-	-	-	-
50	Lactobacillus_gasseri_ATCC_33323__JCM_1131_NC_008530	-	-	-	-	-	-	-	-	-	-	-	-	-	-	-	-	-	-	-	-	-	-	-	-	-	LGAS_RS01260	-	-	-	LGAS_RS01260	LGAS_RS01260	LGAS_RS01260	-	-	-	-	-	-	-	-	-	-	-	-	-	-	-
		-	-	-	-	-	-	-	-	-	-	-	-	-	-	-	-	-	-	-	-	-	-	-	-	-	alpha-galactosidase	-	-	-	alpha-galactosidase	alpha-galactosidase	alpha-galactosidase	-	-	-	-	-	-	-	-	-	-	-	-	-	-	-
51	Lactobacillus_gastricus_DSM_16045_NZ_AZFN01000009	FC60_RS02850	-	-	-	-	-	-	-	FC60_RS06040	-	-	-	-	FC60_RS02235	-	-	-	-	-	-	-	-	-	-	-	-	-	-	-	FC60_RS07645	-	FC60_RS07645	-	-	-	-	-	-	-	-	-	-	-	-	-	-	-
		fructose 1,6-bisphosphatase	-	-	-	-	-	-	-	hypothetical protein	-	-	-	-	3-octaprenyl-4-hydroxybenzoate carboxy-lyase	-	-	-	-	-	-	-	-	-	-	-	-	-	-	-	alpha-galactosidase	-	alpha-galactosidase	-	-	-	-	-	-	-	-	-	-	-	-	-	-	-
52	Lactobacillus_ghanensis_DSM_18630_NZ_AZGB01000033	FC89_RS02275	-	-	-	-	-	-	-	-	-	-	-	-	-	-	-	-	-	-	-	-	-	-	-	-	-	-	-	-	-	-	-	-	-	-	-	-	-	-	-	-	-	-	-	-	-	-
		fructose 1,6-bisphosphatase	-	-	-	-	-	-	-	-	-	-	-	-	-	-	-	-	-	-	-	-	-	-	-	-	-	-	-	-	-	-	-	-	-	-	-	-	-	-	-	-	-	-	-	-	-	-
53	Lactobacillus_gigeriorum_DSM_23908__CRBIP_24_85_NZ_AYZO01000099	-	-	-	-	-	-	-	-	-	-	-	-	-	-	-	-	-	-	-	-	-	FC38_RS02295	-	-	-	-	-	-	-	-	-	FC38_RS02295	-	-	-	-	-	-	-	-	-	-	-	-	-	-	-
		-	-	-	-	-	-	-	-	-	-	-	-	-	-	-	-	-	-	-	-	-	alpha-galactosidase	-	-	-	-	-	-	-	-	-	alpha-galactosidase	-	-	-	-	-	-	-	-	-	-	-	-	-	-	-
54	Lactobacillus_ginsenosidimutans_strain_EMML_3041_NZ_CP012034	ABM34_RS01985	ABM34_RS10245	ABM34_RS00650	ABM34_RS10235	-	ABM34_RS10225	ABM34_RS10250	ABM34_RS10240	-	-	-	-	-	ABM34_RS00405	-	-	-	-	-	-	-	-	-	-	-	-	-	-	-	ABM34_RS05940	-	ABM34_RS05940	-	-	-	-	-	-	-	-	-	-	-	-	-	-	-
		fructose 1,6-bisphosphatase	inositol 2-dehydrogenase	hypothetical protein	inositol 2-dehydrogenase	-	inositol 2-dehydrogenase	myo-inositol 2-dehydrogenase	myo-inosose-2 dehydratase	-	-	-	-	-	3-octaprenyl-4-hydroxybenzoate carboxy-lyase	-	-	-	-	-	-	-	-	-	-	-	-	-	-	-	alpha-galactosidase	-	alpha-galactosidase	-	-	-	-	-	-	-	-	-	-	-	-	-	-	-
55	Lactobacillus_graminis_DSM_20719_NZ_AYZB01000060	FC90_RS03355	-	FC90_RS01510	-	-	-	-	-	-	-	-	-	-	-	FC90_RS04585	-	-	-	-	-	-	-	-	-	-	-	-	-	-	-	-	-	-	-	-	-	-	-	-	-	-	-	-	-	-	-	-
		myo-inositol-1-monophosphatase	-	hypothetical protein	-	-	-	-	-	-	-	-	-	-	-	phenolic acid decarboxylase	-	-	-	-	-	-	-	-	-	-	-	-	-	-	-	-	-	-	-	-	-	-	-	-	-	-	-	-	-	-	-	-
56	Lactobacillus_hammesii_DSM_16381_NZ_AZFS01000047	FD28_RS06300	-	-	-	-	-	-	-	-	-	-	-	-	FD28_RS10960	FD28_RS09325	-	FD28_RS04530	-	-	-	-	-	-	-	-	-	-	-	-	-	-	-	-	-	-	-	-	-	-	-	-	-	-	-	-	-	-
		fructose 1,6-bisphosphatase	-	-	-	-	-	-	-	-	-	-	-	-	3-octaprenyl-4-hydroxybenzoate carboxy-lyase	phenolic acid decarboxylase	-	hypothetical protein	-	-	-	-	-	-	-	-	-	-	-	-	-	-	-	-	-	-	-	-	-	-	-	-	-	-	-	-	-	-
57	Lactobacillus_hamsteri_DSM_5661__JCM_6256_NZ_AZGI01000067	-	-	-	-	-	-	-	-	-	-	-	-	-	-	FC39_RS02980	-	-	-	-	FC39_RS07755	-	FC39_RS03305	-	-	-	FC39_RS03170	-	-	-	-	FC39_RS03170	FC39_RS03305	-	-	-	-	-	-	-	-	-	-	-	-	-	-	-
		-	-	-	-	-	-	-	-	-	-	-	-	-	-	phenolic acid decarboxylase	-	-	-	-	alpha-galactosidase	-	alpha-galactosidase	-	-	-	alpha-galactosidase	-	-	-	-	alpha-galactosidase	alpha-galactosidase	-	-	-	-	-	-	-	-	-	-	-	-	-	-	-
58	Lactobacillus_harbinensis_DSM_16991_NZ_AZFW01000073	FC91_RS04505	-	-	-	-	-	-	-	-	-	-	-	-	-	-	-	-	-	-	-	-	FC91_RS08765	-	-	-	-	FC91_RS03440	-	-	FC91_RS08765	-	FC91_RS08765	-	FC91_RS07520	-	-	-	-	-	-	-	-	-	-	-	-	-
		hypothetical protein	-	-	-	-	-	-	-	-	-	-	-	-	-	-	-	-	-	-	-	-	alpha-galactosidase	-	-	-	-	alpha-galactosidase	-	-	alpha-galactosidase	-	alpha-galactosidase	-	alpha-galactosidase	-	-	-	-	-	-	-	-	-	-	-	-	-
59	Lactobacillus_hayakitensis_DSM_18933__JCM_14209_NZ_AZGD01000041	FC40_RS06765	-	FC40_RS06765	-	-	-	-	-	-	-	-	-	-	-	-	-	-	-	-	-	-	-	-	-	-	-	-	-	-	-	-	-	-	-	-	-	-	-	-	-	-	-	-	-	-	-	-
		hypothetical protein	-	hypothetical protein	-	-	-	-	-	-	-	-	-	-	-	-	-	-	-	-	-	-	-	-	-	-	-	-	-	-	-	-	-	-	-	-	-	-	-	-	-	-	-	-	-	-	-	-
60	Lactobacillus_heilongjiangensis_strain_DSM_28069_NZ_CP012559	JP39_RS04840	-	-	-	-	-	-	-	-	-	-	-	-	JP39_RS03500	JP39_RS09430	JP39_RS01185	-	-	-	-	-	JP39_RS08680	-	-	-	-	-	-	JP39_RS08680	-	-	-	JP39_RS08680	-	-	-	-	-	-	-	-	-	-	-	-	-	-
		fructose 1,6-bisphosphatase	-	-	-	-	-	-	-	-	-	-	-	-	3-octaprenyl-4-hydroxybenzoate carboxy-lyase	phenolic acid decarboxylase	hypothetical protein	-	-	-	-	-	alpha-galactosidase	-	-	-	-	-	-	alpha-galactosidase	-	-	-	alpha-galactosidase	-	-	-	-	-	-	-	-	-	-	-	-	-	-
61	Lactobacillus_helveticus_DSM_20075__CGMCC_1_1877_NZ_GG700752	-	-	-	-	-	-	-	-	-	-	HMPREF0518_RS01025	HMPREF0518_RS01025	-	-	HMPREF0518_RS06405	-	-	-	-	-	-	-	-	-	-	-	-	-	-	-	-	-	-	-	-	-	-	-	-	-	-	-	-	-	-	-	-
		-	-	-	-	-	-	-	-	-	-	hypothetical protein	hypothetical protein	-	-	phenolic acid decarboxylase	-	-	-	-	-	-	-	-	-	-	-	-	-	-	-	-	-	-	-	-	-	-	-	-	-	-	-	-	-	-	-	-
62	Lactobacillus_herbarum_strain_TCF032_E4_NZ_LFEE01000001	ACG95_RS07725	-	-	-	-	-	-	-	-	ACG95_RS11255	-	-	-	ACG95_RS01425	ACG95_RS00500	-	-	-	-	-	-	ACG95_RS00040	-	-	-	-	-	-	-	ACG95_RS00040	-	ACG95_RS00040	-	-	-	-	-	-	-	-	-	-	-	-	-	-	-
		fructose 1,6-bisphosphatase	-	-	-	-	-	-	-	-	hypothetical protein	-	-	-	3-octaprenyl-4-hydroxybenzoate carboxy-lyase	phenolic acid decarboxylase	-	-	-	-	-	-	alpha-galactosidase	-	-	-	-	-	-	-	alpha-galactosidase	-	alpha-galactosidase	-	-	-	-	-	-	-	-	-	-	-	-	-	-	-
63	Lactobacillus_hilgardii_DSM_20176__ATCC_8290_NZ_GG669992	HMPREF0519_RS12325	-	HMPREF0519_RS12325	-	-	-	-	-	-	-	HMPREF0519_RS02560	HMPREF0519_RS11235	-	-	-	-	HMPREF0519_RS07200	-	-	-	-	-	-	-	-	-	-	-	HMPREF0519_RS02855	HMPREF0519_RS02855	-	HMPREF0519_RS02855	-	-	-	-	-	-	-	-	-	-	-	-	-	-	-
		fructose 1,6-bisphosphatase	-	fructose 1,6-bisphosphatase	-	-	-	-	-	-	-	hypothetical protein	hypothetical protein	-	-	-	-	PDZ domain-containing protein	-	-	-	-	-	-	-	-	-	-	-	alpha-galactosidase	alpha-galactosidase	-	alpha-galactosidase	-	-	-	-	-	-	-	-	-	-	-	-	-	-	-
64	Lactobacillus_hominis_DSM_23910__CRBIP_24_179_NZ_AYZP01000009	-	-	-	-	-	-	-	-	-	-	-	-	-	-	-	-	-	-	-	-	-	FC41_RS04015	-	-	-	-	-	-	-	-	-	FC41_RS04015	-	-	-	-	-	-	-	-	-	-	-	-	-	-	-
		-	-	-	-	-	-	-	-	-	-	-	-	-	-	-	-	-	-	-	-	-	alpha-galactosidase	-	-	-	-	-	-	-	-	-	alpha-galactosidase	-	-	-	-	-	-	-	-	-	-	-	-	-	-	-
65	Lactobacillus_homohiochii_strain_DSM_20571_NZ_JQBN01000008	IV51_RS06600	-	-	-	-	-	-	-	-	-	-	-	-	-	-	-	-	IV51_RS02720	-	-	-	-	-	-	-	-	-	-	-	-	-	-	-	-	-	-	-	-	-	-	-	-	-	-	-	-	-
		fructose 1,6-bisphosphatase	-	-	-	-	-	-	-	-	-	-	-	-	-	-	-	-	PDZ domain-containing protein	-	-	-	-	-	-	-	-	-	-	-	-	-	-	-	-	-	-	-	-	-	-	-	-	-	-	-	-	-
66	Lactobacillus_hordei_DSM_19519_NZ_AZDX01000099	FC92_RS03050	-	FC92_RS03050	-	-	-	-	-	-	-	-	-	-	-	-	-	-	-	-	-	-	-	-	-	-	-	-	-	-	-	-	-	-	-	-	-	-	-	-	-	-	-	-	-	-	-	-
		fructose 1,6-bisphosphatase	-	fructose 1,6-bisphosphatase	-	-	-	-	-	-	-	-	-	-	-	-	-	-	-	-	-	-	-	-	-	-	-	-	-	-	-	-	-	-	-	-	-	-	-	-	-	-	-	-	-	-	-	-
67	Lactobacillus_iners_DSM_13335_NZ_AZET01000009	-	-	-	-	-	-	-	-	-	-	-	-	-	-	-	-	-	-	-	-	-	-	-	-	-	-	-	-	-	-	-	-	-	-	-	-	-	-	-	-	-	-	-	-	-	-	-
		-	-	-	-	-	-	-	-	-	-	-	-	-	-	-	-	-	-	-	-	-	-	-	-	-	-	-	-	-	-	-	-	-	-	-	-	-	-	-	-	-	-	-	-	-	-	-
68	Lactobacillus_ingluviei_DSM_15946_NZ_AZFK01000061	FC43_RS05720	-	-	-	-	-	-	-	-	-	-	-	-	-	-	-	-	-	-	-	-	-	-	-	-	-	-	-	FC43_RS02770	FC43_RS02770	FC43_RS02770	FC43_RS02770	-	-	-	-	-	-	-	-	-	-	-	-	-	-	-
		fructose 1,6-bisphosphatase	-	-	-	-	-	-	-	-	-	-	-	-	-	-	-	-	-	-	-	-	-	-	-	-	-	-	-	alpha-galactosidase	alpha-galactosidase	alpha-galactosidase	alpha-galactosidase	-	-	-	-	-	-	-	-	-	-	-	-	-	-	-
69	Lactobacillus_intestinalis_DSM_6629_NZ_AZGN01000047	-	-	-	-	-	-	-	-	-	-	-	-	-	-	-	-	-	-	-	-	-	FC44_RS02925	-	-	-	-	-	-	-	-	-	FC44_RS02925	-	-	-	-	-	-	-	-	-	-	-	-	-	-	-
		-	-	-	-	-	-	-	-	-	-	-	-	-	-	-	-	-	-	-	-	-	alpha-galactosidase	-	-	-	-	-	-	-	-	-	alpha-galactosidase	-	-	-	-	-	-	-	-	-	-	-	-	-	-	-
70	Lactobacillus_jensenii_DSM_20557_NZ_AYYU01000099	-	-	-	-	-	-	-	-	-	-	-	-	-	-	-	-	-	-	-	-	-	-	-	-	-	-	-	-	-	-	-	-	-	-	-	-	-	-	-	-	-	-	-	-	-	-	-
		-	-	-	-	-	-	-	-	-	-	-	-	-	-	-	-	-	-	-	-	-	-	-	-	-	-	-	-	-	-	-	-	-	-	-	-	-	-	-	-	-	-	-	-	-	-	-
71	Lactobacillus_johnsonii_ATCC_33200_NZ_GG670120	-	-	-	-	-	-	-	-	-	-	-	-	-	-	-	-	-	-	-	-	-	HMPREF0528_RS06030	-	-	-	-	-	-	-	-	-	HMPREF0528_RS06030	-	-	-	-	-	-	-	-	-	-	-	-	-	-	-
		-	-	-	-	-	-	-	-	-	-	-	-	-	-	-	-	-	-	-	-	-	alpha-galactosidase	-	-	-	-	-	-	-	-	-	alpha-galactosidase	-	-	-	-	-	-	-	-	-	-	-	-	-	-	-
72	Lactobacillus_kalixensis_DSM_16043_NZ_AZFM01000099	-	-	-	-	-	-	-	-	-	-	-	-	-	FC46_RS09385	-	-	-	-	-	FC46_RS08250	-	FC46_RS08070	-	-	-	FC46_RS08250	-	-	-	-	FC46_RS08250	FC46_RS08070	-	-	-	-	-	-	-	-	-	-	-	-	-	-	-
		-	-	-	-	-	-	-	-	-	-	-	-	-	3-octaprenyl-4-hydroxybenzoate carboxy-lyase	-	-	-	-	-	alpha-galactosidase	-	alpha-galactosidase	-	-	-	alpha-galactosidase	-	-	-	-	alpha-galactosidase	alpha-galactosidase	-	-	-	-	-	-	-	-	-	-	-	-	-	-	-
73	Lactobacillus_kefiranofaciens_strain_ATCC_43761_NZ_FMXC01000045	-	-	-	-	-	-	-	-	-	-	BLP58_RS09895	BLP58_RS09935	-	-	-	-	-	-	-	-	-	BLP58_RS08205	-	-	-	BLP58_RS04520	-	-	-	-	BLP58_RS04520	BLP58_RS08205	-	-	-	-	-	-	-	-	-	-	-	-	-	-	-
		-	-	-	-	-	-	-	-	-	-	hypothetical protein	hypothetical protein	-	-	-	-	-	-	-	-	-	alpha-galactosidase	-	-	-	alpha-galactosidase	-	-	-	-	alpha-galactosidase	alpha-galactosidase	-	-	-	-	-	-	-	-	-	-	-	-	-	-	-
74	Lactobacillus_kefiranofaciens_subsp_kefirgranum_DSM_10550__JCM_8572_NZ_AZEM01000056	-	-	-	-	-	-	-	-	-	-	FC94_RS06525	FC94_RS06560	-	-	-	-	-	-	-	-	-	FC94_RS05250	-	-	-	FC94_RS10305	-	-	-	-	FC94_RS10305	FC94_RS05250	-	-	-	-	-	-	-	-	-	-	-	-	-	-	-
		-	-	-	-	-	-	-	-	-	-	hypothetical protein	hypothetical protein	-	-	-	-	-	-	-	-	-	alpha-galactosidase	-	-	-	alpha-galactosidase	-	-	-	-	alpha-galactosidase	alpha-galactosidase	-	-	-	-	-	-	-	-	-	-	-	-	-	-	-
75	Lactobacillus_kefiri_DSM_20587__JCM_5818_NZ_AYYV01000076	FC95_RS05880	-	-	-	-	-	-	-	-	-	FC95_RS04555	FC95_RS02335	-	-	-	-	FC95_RS01435	-	-	-	-	-	-	-	FC95_RS09230	-	-	-	-	FC95_RS09545	-	FC95_RS09545	-	-	-	-	-	-	-	-	-	-	-	-	-	-	-
		fructose 1,6-bisphosphatase	-	-	-	-	-	-	-	-	-	fucose-binding lectin II	fucose-binding lectin II	-	-	-	-	PDZ domain-containing protein	-	-	-	-	-	-	-	alpha-galactosidase	-	-	-	-	alpha-galactosidase	-	alpha-galactosidase	-	-	-	-	-	-	-	-	-	-	-	-	-	-	-
76	Lactobacillus_kimchicus_JCM_15530_NZ_AZCX01000009	FC96_RS02105	-	-	-	-	-	-	-	-	-	FC96_RS10450	-	-	-	FC96_RS11260	-	FC96_RS06510	-	-	-	-	-	-	-	-	-	-	-	-	-	-	-	-	-	-	-	-	-	-	-	-	-	-	-	-	-	-
		fructose 1,6-bisphosphatase	-	-	-	-	-	-	-	-	-	fucose-binding lectin II	-	-	-	phenolic acid decarboxylase	-	PDZ domain-containing protein	-	-	-	-	-	-	-	-	-	-	-	-	-	-	-	-	-	-	-	-	-	-	-	-	-	-	-	-	-	-
77	Lactobacillus_kimchiensis_strain_DSM_24716_NZ_JQCF01000009	IV57_RS03450	-	-	-	-	-	-	-	-	-	-	-	-	IV57_RS07675	IV57_RS02680	IV57_RS04745	-	-	-	-	-	IV57_RS11910	-	-	-	-	-	-	IV57_RS11910	-	-	-	IV57_RS11910	-	-	-	-	-	-	-	-	-	-	-	-	-	-
		fructose 1,6-bisphosphatase	-	-	-	-	-	-	-	-	-	-	-	-	3-octaprenyl-4-hydroxybenzoate carboxy-lyase	phenolic acid decarboxylase	hypothetical protein	-	-	-	-	-	alpha-galactosidase	-	-	-	-	-	-	alpha-galactosidase	-	-	-	alpha-galactosidase	-	-	-	-	-	-	-	-	-	-	-	-	-	-
78	Lactobacillus_kisonensis_DSM_19906__JCM_15041_NZ_AZEB01000099	FC98_RS08340	-	-	-	-	-	-	-	-	-	FC98_RS06180	FC98_RS02925	-	-	-	-	-	-	-	-	-	FC98_RS03940	FC98_RS03940	-	FC98_RS02565	-	-	-	-	FC98_RS03940	-	FC98_RS03940	-	FC98_RS02580	-	-	-	-	-	-	-	-	-	-	-	-	-
		fructose 1,6-bisphosphatase	-	-	-	-	-	-	-	-	-	hypothetical protein	fucose-binding lectin II	-	-	-	-	-	-	-	-	-	alpha-galactosidase	alpha-galactosidase	-	alpha-galactosidase	-	-	-	-	alpha-galactosidase	-	alpha-galactosidase	-	alpha-galactosidase	-	-	-	-	-	-	-	-	-	-	-	-	-
79	Lactobacillus_kitasatonis_DSM_16761__JCM_1039_NZ_BALU01000001	-	-	-	-	-	-	-	-	-	-	-	-	-	-	-	-	-	-	-	-	-	-	-	JCM1039_RS06830	-	-	-	-	-	-	-	JCM1039_RS06830	-	-	-	-	-	-	-	-	-	-	-	-	-	-	-
		-	-	-	-	-	-	-	-	-	-	-	-	-	-	-	-	-	-	-	-	-	-	-	alpha-galactosidase	-	-	-	-	-	-	-	alpha-galactosidase	-	-	-	-	-	-	-	-	-	-	-	-	-	-	-
80	Lactobacillus_koreensis_JCM_16448_NZ_AZDP01000048	FC99_RS10680	-	-	-	-	-	-	-	-	-	FC99_RS03145	-	-	-	FC99_RS02825	-	FC99_RS09940	-	-	-	-	-	-	-	FC99_RS11785	-	-	-	-	FC99_RS04960	-	FC99_RS04960	-	FC99_RS11780	-	-	-	-	-	FC99_RS11770	-	-	-	-	-	-	-
		fructose 1,6-bisphosphatase	-	-	-	-	-	-	-	-	-	fucose-binding lectin II	-	-	-	phenolic acid decarboxylase	-	serine protease	-	-	-	-	-	-	-	alpha-galactosidase	-	-	-	-	alpha-galactosidase	-	alpha-galactosidase	-	alpha-galactosidase	-	-	-	-	-	alpha-galactosidase	-	-	-	-	-	-	-
81	Lactobacillus_kunkeei_DSM_12361__ATCC_700308_strain_YH_15_NZ_JXDB01000016	RZ79_RS04325	-	-	-	-	-	-	-	-	-	-	-	-	-	-	-	RZ79_RS01945	-	-	-	-	-	-	-	-	-	-	-	-	-	-	-	-	-	-	-	-	-	-	-	-	-	-	-	-	-	-
		fructose 1,6-bisphosphatase	-	-	-	-	-	-	-	-	-	-	-	-	-	-	-	PDZ domain-containing protein	-	-	-	-	-	-	-	-	-	-	-	-	-	-	-	-	-	-	-	-	-	-	-	-	-	-	-	-	-	-
82	Lactobacillus_malefermentans_DSM_5705__KCTC_3548_NZ_AZGJ01000099	FD44_RS00805	-	-	-	-	-	-	-	-	-	-	-	-	FD44_RS00400	FD44_RS07045	-	FD44_RS04310	-	-	-	-	-	-	-	-	-	-	-	-	-	-	-	-	-	-	-	-	-	-	-	-	-	-	-	-	-	-
		fructose 1,6-bisphosphatase	-	-	-	-	-	-	-	-	-	-	-	-	3-octaprenyl-4-hydroxybenzoate carboxy-lyase	phenolic acid decarboxylase	-	trypsin-like serine protease	-	-	-	-	-	-	-	-	-	-	-	-	-	-	-	-	-	-	-	-	-	-	-	-	-	-	-	-	-	-
83	Lactobacillus_mali_KCTC_3596__DSM_20444_NZ_BACP01000001	GSM_RS04490	GSM_RS08425	-	-	GSM_RS08425	GSM_RS08430	-	-	-	-	-	-	-	GSM_RS03345	-	-	-	-	-	-	-	-	-	-	-	-	-	-	-	-	-	-	-	-	-	-	-	-	-	-	-	-	-	-	-	-	-
		fructose 1,6-bisphosphatase	myo-inositol 2-dehydrogenase	-	-	myo-inositol 2-dehydrogenase	myo-inositol 2-dehydrogenase	-	-	-	-	-	-	-	3-octaprenyl-4-hydroxybenzoate carboxy-lyase	-	-	-	-	-	-	-	-	-	-	-	-	-	-	-	-	-	-	-	-	-	-	-	-	-	-	-	-	-	-	-	-	-
84	Lactobacillus_manihotivorans_DSM_13343__JCM_12514_NZ_AZEU01000067	FD01_RS01345	-	-	-	-	-	-	-	-	-	-	-	-	FD01_RS11985	FD01_RS11390	-	-	-	-	-	-	FD01_RS10765	-	-	-	-	-	-	-	FD01_RS10765	-	FD01_RS02000	-	-	-	-	-	-	-	-	-	-	-	-	-	-	-
		fructose 1,6-bisphosphatase	-	-	-	-	-	-	-	-	-	-	-	-	3-octaprenyl-4-hydroxybenzoate carboxy-lyase	phenolic acid decarboxylase	-	-	-	-	-	-	alpha-galactosidase	-	-	-	-	-	-	-	alpha-galactosidase	-	hypothetical protein	-	-	-	-	-	-	-	-	-	-	-	-	-	-	-
85	Lactobacillus_mellis_strain_Hon2_NZ_KQ033883	JG29_RS04980	-	-	JG29_RS04250	JG29_RS04205	-	-	JG29_RS04255	-	-	-	-	-	-	-	-	-	-	-	-	-	-	-	-	-	-	-	-	-	-	-	-	-	-	-	-	-	-	-	-	-	-	-	-	-	JG29_RS06735	-
		hypothetical protein	-	-	inositol 2-dehydrogenase	hypothetical protein	-	-	myo-inosose-2 dehydratase	-	-	-	-	-	-	-	-	-	-	-	-	-	-	-	-	-	-	-	-	-	-	-	-	-	-	-	-	-	-	-	-	-	-	-	-	-	alpha-galactosidase	-
86	Lactobacillus_mindensis_DSM_14500_NZ_AZEZ01000007	FD29_RS02215	-	-	-	-	-	-	-	-	-	-	-	-	FD29_RS02550	-	FD29_RS03285	-	-	-	-	-	-	-	-	-	-	-	-	-	-	-	-	-	-	-	-	-	-	-	-	-	-	-	-	-	-	-
		fructose 1,6-bisphosphatase	-	-	-	-	-	-	-	-	-	-	-	-	3-octaprenyl-4-hydroxybenzoate carboxy-lyase	-	PadR family transcriptional regulator	-	-	-	-	-	-	-	-	-	-	-	-	-	-	-	-	-	-	-	-	-	-	-	-	-	-	-	-	-	-	-
87	Lactobacillus_mucosae_DSM_13345_NZ_AZEQ01000091	FC47_RS06025	-	-	-	-	-	-	-	-	-	-	-	-	-	FC47_RS07815	-	-	-	-	-	-	FC47_RS06595	-	-	-	-	-	-	-	FC47_RS06595	-	FC47_RS06595	-	-	-	-	-	-	-	-	-	-	-	-	-	-	-
		fructose 1,6-bisphosphatase	-	-	-	-	-	-	-	-	-	-	-	-	-	phenolic acid decarboxylase	-	-	-	-	-	-	alpha-galactosidase	-	-	-	-	-	-	-	alpha-galactosidase	-	alpha-galactosidase	-	-	-	-	-	-	-	-	-	-	-	-	-	-	-
88	Lactobacillus_murinus_DSM_20452__NBRC_14221_NZ_AYYN01000054	FC48_RS06565	-	FC48_RS06565	-	-	-	-	-	-	-	-	-	-	-	-	-	-	-	-	-	-	FC48_RS07910	-	-	-	-	-	-	-	FC48_RS07910	-	FC48_RS07910	-	-	-	-	-	-	-	-	-	-	-	-	-	-	-
		fructose 1,6-bisphosphatase	-	fructose 1,6-bisphosphatase	-	-	-	-	-	-	-	-	-	-	-	-	-	-	-	-	-	-	alpha-galactosidase	-	-	-	-	-	-	-	alpha-galactosidase	-	alpha-galactosidase	-	-	-	-	-	-	-	-	-	-	-	-	-	-	-
89	Lactobacillus_nagelii_DSM_13675_NZ_AZEV01000041	FD45_RS05960	FD45_RS07630	-	-	FD45_RS07630	FD45_RS07625	-	-	-	-	-	-	-	-	-	-	-	-	-	-	-	-	-	-	-	-	-	-	-	-	-	-	-	-	-	-	-	-	-	-	-	-	-	-	-	-	-
		fructose 1,6-bisphosphatase	hypothetical protein	-	-	hypothetical protein	inositol 2-dehydrogenase	-	-	-	-	-	-	-	-	-	-	-	-	-	-	-	-	-	-	-	-	-	-	-	-	-	-	-	-	-	-	-	-	-	-	-	-	-	-	-	-	-
90	Lactobacillus_namurensis_DSM_19117_NZ_AZDT01000052	FD30_RS00875	-	-	-	-	-	-	-	-	FD30_RS03890	FD30_RS01995	-	-	-	FD30_RS07405	-	FD30_RS04670	-	-	-	-	-	-	-	-	-	-	-	-	FD30_RS03810	-	FD30_RS03810	-	-	-	-	-	-	-	-	-	-	-	-	-	-	-
		fructose 1,6-bisphosphatase	-	-	-	-	-	-	-	-	hypothetical protein	fucose-binding lectin II	-	-	-	phenolic acid decarboxylase	-	serine protease	-	-	-	-	-	-	-	-	-	-	-	-	alpha-galactosidase	-	alpha-galactosidase	-	-	-	-	-	-	-	-	-	-	-	-	-	-	-
91	Lactobacillus_nantensis_DSM_16982_NZ_AZFV01000095	FD31_RS01970	-	-	-	-	-	-	-	-	-	-	-	-	FD31_RS04300	FD31_RS06700	FD31_RS08055	-	-	-	-	-	-	-	-	-	-	-	-	-	-	-	-	-	-	-	-	-	-	-	-	-	-	-	-	-	-	-
		fructose 1,6-bisphosphatase	-	-	-	-	-	-	-	-	-	-	-	-	3-octaprenyl-4-hydroxybenzoate carboxy-lyase	phenolic acid decarboxylase	PadR family transcriptional regulator	-	-	-	-	-	-	-	-	-	-	-	-	-	-	-	-	-	-	-	-	-	-	-	-	-	-	-	-	-	-	-
92	Lactobacillus_nodensis_DSM_19682__JCM_14932__NBRC_107160_NZ_AZDZ01000007	FD03_RS04290	-	-	-	-	FD03_RS01410	FD03_RS01385	FD03_RS01380	-	-	-	-	-	FD03_RS12740	FD03_RS03025	-	-	-	-	-	-	-	-	-	-	-	-	-	-	-	-	-	-	-	-	-	-	-	-	-	-	-	-	-	-	-	-
		fructose 1,6-bisphosphatase	-	-	-	-	inositol 2-dehydrogenase	myo-inositol 2-dehydrogenase	myo-inosose-2 dehydratase	-	-	-	-	-	3-octaprenyl-4-hydroxybenzoate carboxy-lyase	phenolic acid decarboxylase	-	-	-	-	-	-	-	-	-	-	-	-	-	-	-	-	-	-	-	-	-	-	-	-	-	-	-	-	-	-	-	-
93	Lactobacillus_odoratitofui_DSM_19909__JCM_15043_NZ_AZEE01000024	FD04_RS07805	FD04_RS09115	-	FD04_RS09125	-	FD04_RS09135	-	FD04_RS09120	-	-	-	-	-	FD04_RS01085	FD04_RS09240	-	FD04_RS00160	-	-	-	-	-	-	-	-	-	-	-	FD04_RS02790	FD04_RS02790	-	FD04_RS02790	-	-	-	-	FD04_RS02790	-	-	-	-	-	-	-	-	-	-
		fructose 1,6-bisphosphatase	inositol 2-dehydrogenase	-	inositol 2-dehydrogenase	-	inositol 2-dehydrogenase	-	myo-inosose-2 dehydratase	-	-	-	-	-	3-octaprenyl-4-hydroxybenzoate carboxy-lyase	phenolic acid decarboxylase	-	hypothetical protein	-	-	-	-	-	-	-	-	-	-	-	alpha-galactosidase	alpha-galactosidase	-	alpha-galactosidase	-	-	-	-	alpha-galactosidase	-	-	-	-	-	-	-	-	-	-
94	Lactobacillus_oeni_DSM_19972_NZ_AZEH01000040	FD46_RS07840	-	-	-	-	FD46_RS07395	-	-	-	-	-	-	-	-	-	-	-	-	-	-	-	-	-	-	-	-	-	-	-	-	-	-	-	-	-	-	-	-	-	-	-	-	-	-	-	-	-
		fructose 1,6-bisphosphatase	-	-	-	-	inositol 2-dehydrogenase	-	-	-	-	-	-	-	-	-	-	-	-	-	-	-	-	-	-	-	-	-	-	-	-	-	-	-	-	-	-	-	-	-	-	-	-	-	-	-	-	-
95	Lactobacillus_oligofermentans_DSM_15707__LMG_22743_NZ_AZFE01000032	FC70_RS07385	-	-	-	-	-	-	-	-	-	-	-	-	FC70_RS03070	-	-	-	-	-	-	-	-	-	-	FC70_RS05420	-	-	-	-	-	-	-	-	-	-	-	-	-	FC70_RS05430	-	-	-	-	-	-	-	-
		fructose 1,6-bisphosphatase	-	-	-	-	-	-	-	-	-	-	-	-	3-octaprenyl-4-hydroxybenzoate carboxy-lyase	-	-	-	-	-	-	-	-	-	-	alpha-galactosidase	-	-	-	-	-	-	-	-	-	-	-	-	-	alpha-galactosidase	-	-	-	-	-	-	-	-
96	Lactobacillus_oris_DSM_4864_NZ_AZGE01000009	FC49_RS09060	-	-	-	-	-	-	-	-	-	-	-	-	-	-	-	-	-	-	-	-	-	-	-	-	-	-	-	FC49_RS08770	FC49_RS08770	-	FC49_RS08770	-	-	-	-	-	-	-	-	-	-	-	-	-	-	-
		fructose 1,6-bisphosphatase	-	-	-	-	-	-	-	-	-	-	-	-	-	-	-	-	-	-	-	-	-	-	-	-	-	-	-	alpha-galactosidase	alpha-galactosidase	-	alpha-galactosidase	-	-	-	-	-	-	-	-	-	-	-	-	-	-	-
97	Lactobacillus_otakiensis_DSM_19908__JCM_15040_NZ_AZED01000007	FD05_RS11220	-	FD05_RS11220	-	-	-	-	-	-	-	FD05_RS05250	FD05_RS01900	-	-	-	-	FD05_RS10275	-	-	-	-	-	-	-	FD05_RS01235	-	-	-	FD05_RS05625	FD05_RS05625	-	FD05_RS05625	-	FD05_RS01220	-	-	-	-	-	-	-	-	-	-	-	-	-
		inositol monophosphatase	-	inositol monophosphatase	-	-	-	-	-	-	-	fucose-binding lectin II	hypothetical protein	-	-	-	-	PDZ/DHR/GLGF domain-containing protein	-	-	-	-	-	-	-	melibiase subfamily protein	-	-	-	alpha-galactosidase	alpha-galactosidase	-	alpha-galactosidase	-	alpha-galactosidase	-	-	-	-	-	-	-	-	-	-	-	-	-
98	Lactobacillus_ozensis_DSM_23829__JCM_17196_NZ_AYYQ01000030	-	-	-	-	-	-	-	-	-	-	-	-	-	-	-	-	-	FD06_RS01685	-	-	-	-	-	-	-	-	-	-	-	-	-	-	-	-	-	-	-	-	-	-	-	-	-	-	-	-	-
		-	-	-	-	-	-	-	-	-	-	-	-	-	-	-	-	-	PDZ domain-containing protein	-	-	-	-	-	-	-	-	-	-	-	-	-	-	-	-	-	-	-	-	-	-	-	-	-	-	-	-	-
99	Lactobacillus_panis_DSM_6035_NZ_AZGM01000055	FD32_RS08185	-	-	-	-	-	-	-	-	-	-	-	-	-	-	-	-	-	-	-	-	-	-	-	-	-	-	-	FD32_RS03370	-	-	FD32_RS06240	-	-	-	-	-	-	-	-	-	-	-	-	-	-	-
		fructose 1,6-bisphosphatase	-	-	-	-	-	-	-	-	-	-	-	-	-	-	-	-	-	-	-	-	-	-	-	-	-	-	-	alpha-galactosidase	-	-	alpha-galactosidase	-	-	-	-	-	-	-	-	-	-	-	-	-	-	-
100	Lactobacillus_pantheris_DSM_15945__JCM_12539__NBRC_106106_NZ_AZFJ01000030	-	-	-	-	-	-	-	-	-	-	-	-	-	FC50_RS08730	FC50_RS10445	-	-	-	-	-	-	-	-	-	-	-	-	-	-	-	-	-	-	-	-	-	-	-	-	-	-	-	-	-	-	-	-
		-	-	-	-	-	-	-	-	-	-	-	-	-	3-octaprenyl-4-hydroxybenzoate carboxy-lyase	phenolic acid decarboxylase	-	-	-	-	-	-	-	-	-	-	-	-	-	-	-	-	-	-	-	-	-	-	-	-	-	-	-	-	-	-	-	-
101	Lactobacillus_parabrevis_strain_LMG_11984_NZ_JQCI01000099	IV61_RS04330	-	-	-	-	-	-	-	IV61_RS06515	-	-	-	-	IV61_RS06560	IV61_RS00055	-	IV61_RS01000	-	-	-	-	-	-	-	-	-	-	-	-	-	-	-	-	-	-	-	-	-	-	-	-	-	-	-	-	-	-
		fructose 1,6-bisphosphatase	-	-	-	-	-	-	-	hypothetical protein	-	-	-	-	3-octaprenyl-4-hydroxybenzoate carboxy-lyase	phenolic acid decarboxylase	-	hypothetical protein	-	-	-	-	-	-	-	-	-	-	-	-	-	-	-	-	-	-	-	-	-	-	-	-	-	-	-	-	-	-
102	Lactobacillus_parabuchneri_DSM_5707__NBRC_107865_NZ_AZGK01000009	FC51_RS07715	-	-	-	-	-	-	-	-	-	FC51_RS06070	FC51_RS10290	-	-	-	-	FC51_RS06680	-	-	-	-	-	-	-	-	-	-	-	-	FC51_RS10555	-	FC51_RS10555	-	-	-	-	-	-	-	-	-	-	-	-	-	-	-
		fructose 1,6-bisphosphatase	-	-	-	-	-	-	-	-	-	fucose-binding lectin II	fucose-binding lectin II	-	-	-	-	PDZ domain-containing protein	-	-	-	-	-	-	-	-	-	-	-	-	alpha-galactosidase	-	alpha-galactosidase	-	-	-	-	-	-	-	-	-	-	-	-	-	-	-
103	Lactobacillus_paracasei_subsp_tolerans_DSM_20258_NZ_AYYJ01000099	FC12_RS01890	-	-	-	-	-	-	-	-	-	-	-	FC12_RS10200	-	-	-	-	-	-	-	-	-	-	-	-	-	-	-	-	-	-	-	FC12_RS00075	-	FC12_RS12890	FC12_RS12580	-	-	-	-	-	-	-	-	-	-	-
		fructose 1,6-bisphosphatase	-	-	-	-	-	-	-	-	-	-	-	lectin	-	-	-	-	-	-	-	-	-	-	-	-	-	-	-	-	-	-	-	alpha-galactosidase	-	hypothetical protein	acetyltransferase	-	-	-	-	-	-	-	-	-	-	-
104	Lactobacillus_paracollinoides_DSM_15502__JCM_11969_NZ_AZFD01000053	FC17_RS14110	-	-	-	-	-	-	-	-	FC17_RS03335	FC17_RS01540	-	-	FC17_RS05470	FC17_RS09445	-	FC17_RS03105	-	-	-	-	FC17_RS10105	-	-	-	-	-	-	FC17_RS06000	FC17_RS06000	-	FC17_RS10105	-	-	-	-	-	-	-	-	-	-	-	-	-	-	-
		fructose 1,6-bisphosphatase	-	-	-	-	-	-	-	-	hypothetical protein	fucose-binding lectin II	-	-	3-octaprenyl-4-hydroxybenzoate carboxy-lyase	phenolic acid decarboxylase	-	hypothetical protein	-	-	-	-	alpha-galactosidase	-	-	-	-	-	-	alpha-galactosidase	alpha-galactosidase	-	alpha-galactosidase	-	-	-	-	-	-	-	-	-	-	-	-	-	-	-
105	Lactobacillus_parafarraginis_DSM_18390__JCM_14109_NZ_AZFZ01000099	FD47_RS04740	-	-	-	-	-	-	-	-	-	FD47_RS07125	FD47_RS07240	-	FD47_RS09875	-	-	FD47_RS07380	-	-	-	-	FD47_RS01015	FD47_RS08125	-	-	-	-	-	-	-	-	FD47_RS04335	-	-	-	-	-	-	-	-	-	-	-	-	-	-	-
		fructose 1,6-bisphosphatase	-	-	-	-	-	-	-	-	-	fucose-binding lectin II	fucose-binding lectin II	-	3-octaprenyl-4-hydroxybenzoate carboxy-lyase	-	-	PDZ domain-containing protein	-	-	-	-	alpha-galactosidase	alpha-galactosidase	-	-	-	-	-	-	-	-	alpha-galactosidase	-	-	-	-	-	-	-	-	-	-	-	-	-	-	-
106	Lactobacillus_paralimentarius_DSM_13238__JCM_10415_NZ_BAMH01000001	-	-	-	-	-	-	-	-	-	-	-	-	-	JCM10415_RS11445	JCM10415_RS06075	JCM10415_RS14965	-	-	-	-	-	-	-	-	-	-	-	JCM10415_RS10255	-	JCM10415_RS10255	-	JCM10415_RS10255	-	-	-	-	JCM10415_RS10255	-	-	-	-	-	-	-	-	-	-
		-	-	-	-	-	-	-	-	-	-	-	-	-	3-octaprenyl-4-hydroxybenzoate carboxy-lyase	phenolic acid decarboxylase	PadR family transcriptional regulator	-	-	-	-	-	-	-	-	-	-	-	hypothetical protein	-	hypothetical protein	-	hypothetical protein	-	-	-	-	hypothetical protein	-	-	-	-	-	-	-	-	-	-
107	Lactobacillus_paralimentarius_DSM_13961__JCM_10707_NZ_AZDH01000008	FC97_RS02090	-	-	-	-	-	-	-	-	-	-	-	-	FC97_RS11310	-	FC97_RS04925	-	-	-	-	-	FC97_RS07295	FC97_RS07295	-	-	FC97_RS00415	-	-	-	-	FC97_RS00415	FC97_RS07295	-	-	-	-	FC97_RS04320	-	-	-	-	-	-	-	-	-	-
		fructose 1,6-bisphosphatase	-	-	-	-	-	-	-	-	-	-	-	-	3-octaprenyl-4-hydroxybenzoate carboxy-lyase	-	hypothetical protein	-	-	-	-	-	alpha-galactosidase	alpha-galactosidase	-	-	alpha-galactosidase	-	-	-	-	alpha-galactosidase	alpha-galactosidase	-	-	-	-	alpha-galactosidase	-	-	-	-	-	-	-	-	-	-
108	Lactobacillus_paralimentarius_DSM_19674_NZ_AZDY01000040	FC78_RS05325	-	-	-	-	-	-	-	-	-	-	-	-	FC78_RS04400	FC78_RS08875	FC78_RS10865	-	-	-	-	-	-	FC78_RS02545	-	-	FC78_RS13300	-	FC78_RS02545	-	FC78_RS02545	FC78_RS13300	FC78_RS02545	-	-	-	-	FC78_RS02545	-	-	-	-	-	-	-	-	-	-
		fructose 1,6-bisphosphatase	-	-	-	-	-	-	-	-	-	-	-	-	3-octaprenyl-4-hydroxybenzoate carboxy-lyase	phenolic acid decarboxylase	hypothetical protein	-	-	-	-	-	-	alpha-galactosidase	-	-	alpha-galactosidase	-	alpha-galactosidase	-	alpha-galactosidase	alpha-galactosidase	alpha-galactosidase	-	-	-	-	alpha-galactosidase	-	-	-	-	-	-	-	-	-	-
109	Lactobacillus_paraplantarum_DSM_10667_NZ_AZEO01000099	FD48_RS09100	-	-	-	-	-	-	-	FD48_RS12870	-	-	-	-	FD48_RS03730	FD48_RS09735	-	FD48_RS05275	-	-	-	-	FD48_RS11405	-	-	-	-	-	-	-	FD48_RS11405	-	FD48_RS11405	FD48_RS03360	-	-	-	-	-	-	-	-	-	-	-	-	-	-
		myo-inositol-1(or 4)-monophosphatase	-	-	-	-	-	-	-	hypothetical protein	-	-	-	-	3-octaprenyl-4-hydroxybenzoate carboxy-lyase	phenolic acid decarboxylase	-	integral membrane protein	-	-	-	-	alpha-galactosidase	-	-	-	-	-	-	-	alpha-galactosidase	-	alpha-galactosidase	alpha-galactosidase	-	-	-	-	-	-	-	-	-	-	-	-	-	-
110	Lactobacillus_pasteurii_DSM_23907__CRBIP_24_76_strain_type_strain_CRBIP_24_76_NZ_CAKD01000001	-	-	-	-	-	-	-	-	-	-	-	-	-	-	-	-	-	-	-	-	-	-	-	-	-	-	-	-	-	-	-	-	-	-	-	-	-	-	-	-	-	-	-	-	-	-	-
		-	-	-	-	-	-	-	-	-	-	-	-	-	-	-	-	-	-	-	-	-	-	-	-	-	-	-	-	-	-	-	-	-	-	-	-	-	-	-	-	-	-	-	-	-	-	-
111	Lactobacillus_paucivorans_strain_DSM_22467_NZ_JQCA01000071	IV54_RS00935	-	-	-	-	-	-	-	IV54_RS01535	-	-	-	-	-	IV54_RS01950	-	IV54_RS07315	-	-	-	-	-	-	-	-	-	-	-	-	-	-	-	-	-	-	-	-	-	-	-	-	-	-	-	-	-	-
		fructose 1,6-bisphosphatase	-	-	-	-	-	-	-	tannase	-	-	-	-	-	phenolic acid decarboxylase	-	serine protease	-	-	-	-	-	-	-	-	-	-	-	-	-	-	-	-	-	-	-	-	-	-	-	-	-	-	-	-	-	-
112	Lactobacillus_pentosus_DSM_20314_NZ_AZCU01000009	FD24_RS02290	FD24_RS13155	-	FD24_RS13145	-	FD24_RS13135	FD24_RS13160	FD24_RS13150	-	FD24_RS01450	-	-	-	FD24_RS14610	FD24_RS11940	-	FD24_RS05185	-	-	-	-	FD24_RS12670	-	-	-	-	-	-	-	FD24_RS12670	-	FD24_RS12670	-	-	-	-	-	-	-	-	-	-	-	-	-	-	-
		fructose 1,6-bisphosphatase	inositol 2-dehydrogenase	-	inositol 2-dehydrogenase	-	inositol 2-dehydrogenase	myo-inositol 2-dehydrogenase	myo-inosose-2 dehydratase	-	tannase	-	-	-	3-octaprenyl-4-hydroxybenzoate carboxy-lyase	phenolic acid decarboxylase	-	PDZ domain-containing protein	-	-	-	-	alpha-galactosidase	-	-	-	-	-	-	-	alpha-galactosidase	-	alpha-galactosidase	-	-	-	-	-	-	-	-	-	-	-	-	-	-	-
113	Lactobacillus_perolens_DSM_12744_NZ_AZEC01000099	FD09_RS02965	-	-	-	-	-	-	-	-	-	-	-	-	-	-	-	-	-	FD09_RS11945	-	FD09_RS01405	FD09_RS03905	-	-	-	FD09_RS01340	FD09_RS08570	-	-	FD09_RS03905	FD09_RS01340	FD09_RS01340	-	-	-	-	-	-	-	-	-	-	-	-	-	-	-
		hypothetical protein	-	-	-	-	-	-	-	-	-	-	-	-	-	-	-	-	-	alpha-galactosidase	-	alpha-galactosidase	alpha-galactosidase	-	-	-	alpha-galactosidase	alpha-galactosidase	-	-	alpha-galactosidase	alpha-galactosidase	alpha-galactosidase	-	-	-	-	-	-	-	-	-	-	-	-	-	-	-
114	Lactobacillus_plantarum_subsp_argentoratensis_DSM_16365_NZ_AZFR01000063	FD10_RS09445	-	-	-	-	-	-	-	FD10_RS11865	-	-	-	-	-	FD10_RS04865	-	FD10_RS00495	-	-	-	-	FD10_RS05175	-	-	-	-	-	-	-	FD10_RS05175	-	FD10_RS05175	-	-	-	-	-	-	-	-	-	-	-	-	-	-	-
		fructose 1,6-bisphosphatase	-	-	-	-	-	-	-	hypothetical protein	-	-	-	-	-	phenolic acid decarboxylase	-	hypothetical protein	-	-	-	-	alpha-galactosidase	-	-	-	-	-	-	-	alpha-galactosidase	-	alpha-galactosidase	-	-	-	-	-	-	-	-	-	-	-	-	-	-	-
115	Lactobacillus_plantarum_subsp_plantarum_ATCC_14917__JCM_1149__CGMCC_1_2437_NZ_GL379769	HMPREF0531_RS02860	-	-	-	-	-	-	-	HMPREF0531_RS09760	HMPREF0531_RS01955	-	-	-	HMPREF0531_RS08015	HMPREF0531_RS06870	-	HMPREF0531_RS03875	-	-	-	-	HMPREF0531_RS13270	-	-	-	-	-	-	-	HMPREF0531_RS13270	-	HMPREF0531_RS13270	-	-	-	-	-	-	-	-	-	-	-	-	-	-	-
		fructose 1,6-bisphosphatase	-	-	-	-	-	-	-	hypothetical protein	hypothetical protein	-	-	-	3-octaprenyl-4-hydroxybenzoate carboxy-lyase	phenolic acid decarboxylase	-	membrane protein	-	-	-	-	alpha-galactosidase	-	-	-	-	-	-	-	alpha-galactosidase	-	alpha-galactosidase	-	-	-	-	-	-	-	-	-	-	-	-	-	-	-
116	Lactobacillus_pobuzihii_E100301__KCTC_13174_NZ_APCP01000113	LACPOB_RS0107805	-	LACPOB_RS0107805	-	-	-	-	-	-	-	-	-	-	LACPOB_RS0110260	-	-	-	-	-	-	-	-	-	-	-	-	-	-	-	-	-	-	-	-	-	-	-	-	-	-	-	-	-	-	-	-	-
		fructose 1,6-bisphosphatase	-	fructose 1,6-bisphosphatase	-	-	-	-	-	-	-	-	-	-	3-octaprenyl-4-hydroxybenzoate carboxy-lyase	-	-	-	-	-	-	-	-	-	-	-	-	-	-	-	-	-	-	-	-	-	-	-	-	-	-	-	-	-	-	-	-	-
117	Lactobacillus_pontis_DSM_8475_NZ_AZGO01000046	FD34_RS07235	-	-	-	-	-	-	-	-	-	-	-	-	-	FD34_RS00365	-	-	-	-	-	-	-	-	-	-	-	-	-	FD34_RS02700	FD34_RS02540	-	FD34_RS02540	-	-	-	-	-	-	-	-	-	-	-	-	-	-	-
		fructose 1,6-bisphosphatase	-	-	-	-	-	-	-	-	-	-	-	-	-	phenolic acid decarboxylase	-	-	-	-	-	-	-	-	-	-	-	-	-	alpha-galactosidase	alpha-galactosidase	-	alpha-galactosidase	-	-	-	-	-	-	-	-	-	-	-	-	-	-	-
118	Lactobacillus_psittaci_DSM_15354_NZ_AUEI01000026	-	-	-	-	-	-	-	-	-	-	-	-	-	-	-	-	-	-	-	-	-	H628_RS0106830	-	-	-	-	-	-	-	-	-	H628_RS0106830	-	-	-	-	-	-	-	-	-	-	-	-	-	-	-
		-	-	-	-	-	-	-	-	-	-	-	-	-	-	-	-	-	-	-	-	-	alpha-galactosidase	-	-	-	-	-	-	-	-	-	alpha-galactosidase	-	-	-	-	-	-	-	-	-	-	-	-	-	-	-
119	Lactobacillus_rapi_DSM_19907__JCM_15042_NZ_AZEI01000067	FD12_RS02790	-	-	-	-	-	-	-	-	-	FD12_RS07755	-	-	-	-	-	FD12_RS00750	-	-	-	-	-	FD12_RS11935	-	-	-	-	-	-	-	-	FD12_RS11935	-	-	-	-	-	-	-	-	-	-	-	-	-	-	-
		fructose 1,6-bisphosphatase	-	-	-	-	-	-	-	-	-	fucose-binding lectin II	-	-	-	-	-	PDZ domain-containing protein	-	-	-	-	-	alpha-galactosidase	-	-	-	-	-	-	-	-	alpha-galactosidase	-	-	-	-	-	-	-	-	-	-	-	-	-	-	-
120	Lactobacillus_rennini_DSM_20253_NZ_AYYI01000077	FC24_RS07440	-	FC24_RS07440	-	-	-	-	-	-	-	-	-	-	FC24_RS07070	-	-	-	-	-	-	-	-	-	-	-	-	-	-	-	-	-	-	-	-	-	-	-	-	-	-	-	-	-	-	-	-	-
		fructose 1,6-bisphosphatase	-	fructose 1,6-bisphosphatase	-	-	-	-	-	-	-	-	-	-	3-octaprenyl-4-hydroxybenzoate carboxy-lyase	-	-	-	-	-	-	-	-	-	-	-	-	-	-	-	-	-	-	-	-	-	-	-	-	-	-	-	-	-	-	-	-	-
121	Lactobacillus_reuteri_JCM_1112_NC_010609	LAR_RS03465	-	-	-	-	-	-	-	-	-	-	-	-	-	-	-	-	-	-	-	-	LAR_RS04820	-	-	-	-	-	-	-	LAR_RS04820	-	LAR_RS04820	-	-	-	-	-	-	-	-	-	-	-	-	-	-	-
		fructose 1,6-bisphosphatase	-	-	-	-	-	-	-	-	-	-	-	-	-	-	-	-	-	-	-	-	alpha-galactosidase	-	-	-	-	-	-	-	alpha-galactosidase	-	alpha-galactosidase	-	-	-	-	-	-	-	-	-	-	-	-	-	-	-
122	Lactobacillus_rhamnosus_DSM_20021__JCM_1136__NBRC_3425_NZ_AZCQ01000009	Q777_RS04735	Q777_RS09880	Q777_RS04735	-	Q777_RS09880	-	Q777_RS09875	Q777_RS09870	-	-	-	-	Q777_RS06925	Q777_RS03765	-	-	-	-	Q777_RS03560	-	-	-	-	-	-	Q777_RS02380	-	-	-	Q777_RS02380	Q777_RS02380	Q777_RS02380	Q777_RS02845	-	-	-	-	-	-	-	-	Q777_RS13870	Q777_RS13880	Q777_RS14250	Q777_RS13940	-	-
		fructose 1,6-bisphosphatase	inositol 2-dehydrogenase	fructose 1,6-bisphosphatase	-	inositol 2-dehydrogenase	-	inositol 2-dehydrogenase	myo-inosose-2 dehydratase	-	-	-	-	hypothetical protein	3-octaprenyl-4-hydroxybenzoate carboxy-lyase	-	-	-	-	alpha-galactosidase	-	-	-	-	-	-	alpha-galactosidase	-	-	-	alpha-galactosidase	alpha-galactosidase	alpha-galactosidase	alpha-galactosidase	-	-	-	-	-	-	-	-	alpha-galactosidase	alpha-galactosidase	alpha-galactosidase	alpha-galactosidase	-	-
123	Lactobacillus_rossiae_DSM_15814_NZ_AZFF01000009	FD35_RS00330	FD35_RS07700	FD35_RS05630	FD35_RS07710	-	FD35_RS07720	FD35_RS07695	FD35_RS07705	-	-	-	-	-	FD35_RS12005	FD35_RS07950	-	-	-	-	-	-	-	-	-	FD35_RS11295	-	-	-	-	FD35_RS10130	FD35_RS10130	FD35_RS10130	-	-	-	-	-	-	-	-	-	-	-	-	-	-	-
		hypothetical protein	inositol 2-dehydrogenase	hypothetical protein	inositol 2-dehydrogenase	-	inositol 2-dehydrogenase	myo-inositol 2-dehydrogenase	myo-inosose-2 dehydratase	-	-	-	-	-	3-octaprenyl-4-hydroxybenzoate carboxy-lyase	phenolic acid decarboxylase	-	-	-	-	-	-	-	-	-	alpha-galactosidase	-	-	-	-	alpha-galactosidase	alpha-galactosidase	alpha-galactosidase	-	-	-	-	-	-	-	-	-	-	-	-	-	-	-
124	Lactobacillus_ruminis_DSM_20403__NBRC_102161_NZ_FOPI01000046	BMZ95_RS09065	-	BMZ95_RS09065	-	-	-	-	-	-	-	-	-	-	-	-	-	-	-	-	-	-	BMZ95_RS09445	-	-	-	-	-	-	-	-	-	BMZ95_RS09445	-	-	-	-	-	-	-	-	-	-	-	-	-	-	-
		fructose 1,6-bisphosphatase	-	fructose 1,6-bisphosphatase	-	-	-	-	-	-	-	-	-	-	-	-	-	-	-	-	-	-	alpha-galactosidase	-	-	-	-	-	-	-	-	-	alpha-galactosidase	-	-	-	-	-	-	-	-	-	-	-	-	-	-	-
125	Lactobacillus_saerimneri_DSM_16049_NZ_AUHQ01000050	G541_RS0105645	-	G541_RS0105645	-	-	-	-	-	-	-	-	-	-	-	-	-	-	-	-	-	-	-	-	-	-	-	-	-	-	-	-	-	-	-	-	-	-	-	-	-	-	-	-	-	-	-	-
		fructose 1,6-bisphosphatase	-	fructose 1,6-bisphosphatase	-	-	-	-	-	-	-	-	-	-	-	-	-	-	-	-	-	-	-	-	-	-	-	-	-	-	-	-	-	-	-	-	-	-	-	-	-	-	-	-	-	-	-	-
126	Lactobacillus_sakei_subsp_carnosus_DSM_15831_NZ_AZFG01000065	FC71_RS00330	-	-	-	-	-	-	-	-	-	-	-	-	-	FC71_RS02965	-	-	-	-	-	-	FC71_RS01000	-	-	-	-	-	-	FC71_RS01000	FC71_RS01000	-	FC71_RS01000	-	-	-	-	-	-	-	-	-	-	-	-	-	-	-
		myo-inositol-1-monophosphatase	-	-	-	-	-	-	-	-	-	-	-	-	-	phenolic acid decarboxylase	-	-	-	-	-	-	alpha-galactosidase	-	-	-	-	-	-	alpha-galactosidase	alpha-galactosidase	-	alpha-galactosidase	-	-	-	-	-	-	-	-	-	-	-	-	-	-	-
127	Lactobacillus_sakei_subsp_sakei_DSM_20017__JCM_1157_NZ_AZDN01000009	-	-	-	-	-	-	-	-	-	-	-	-	-	FD49_RS00190	FD49_RS05505	-	-	-	-	-	-	FD49_RS08575	-	-	-	-	-	-	FD49_RS08575	FD49_RS08575	-	FD49_RS08575	-	-	-	-	-	-	-	-	-	-	-	-	-	-	-
		-	-	-	-	-	-	-	-	-	-	-	-	-	3-polyprenyl-4-hydroxybenzoate carboxy-lyase	phenolic acid decarboxylase	-	-	-	-	-	-	alpha-galactosidase	-	-	-	-	-	-	alpha-galactosidase	alpha-galactosidase	-	alpha-galactosidase	-	-	-	-	-	-	-	-	-	-	-	-	-	-	-
128	Lactobacillus_salivarius_DSM_20555__ATCC_11741_NZ_GG693221	HMPREF0545_RS03675	-	HMPREF0545_RS03675	-	-	-	-	-	-	-	-	-	-	-	-	-	-	-	-	-	-	HMPREF0545_RS01760	-	-	-	-	-	-	-	-	-	HMPREF0545_RS05090	-	-	-	-	-	-	-	-	-	-	-	-	-	-	-
		myo-inositol-1(or 4)-monophosphatase	-	myo-inositol-1(or 4)-monophosphatase	-	-	-	-	-	-	-	-	-	-	-	-	-	-	-	-	-	-	alpha-galactosidase	-	-	-	-	-	-	-	-	-	alpha-galactosidase	-	-	-	-	-	-	-	-	-	-	-	-	-	-	-
129	Lactobacillus_sanfranciscensis_DSM_20451_NZ_AYYM01000009	-	-	-	-	-	-	-	-	-	-	-	-	-	-	-	-	-	FD36_RS03580	-	-	-	-	-	-	-	-	-	-	-	-	-	-	-	-	-	-	-	-	-	-	-	-	-	-	-	-	-
		-	-	-	-	-	-	-	-	-	-	-	-	-	-	-	-	-	trypsin	-	-	-	-	-	-	-	-	-	-	-	-	-	-	-	-	-	-	-	-	-	-	-	-	-	-	-	-	-
130	Lactobacillus_saniviri_JCM_17471__DSM_24301_NZ_JQCE01000064	IV56_RS02125	-	-	-	-	-	-	-	-	-	-	-	-	IV56_RS03535	-	-	-	-	-	-	-	IV56_RS12260	IV56_RS08285	-	-	-	-	-	-	IV56_RS12260	-	IV56_RS08285	-	-	-	-	IV56_RS08285	-	-	-	-	-	-	-	-	-	-
		fructose 1,6-bisphosphatase	-	-	-	-	-	-	-	-	-	-	-	-	3-octaprenyl-4-hydroxybenzoate carboxy-lyase	-	-	-	-	-	-	-	alpha-galactosidase	alpha-galactosidase	-	-	-	-	-	-	alpha-galactosidase	-	alpha-galactosidase	-	-	-	-	alpha-galactosidase	-	-	-	-	-	-	-	-	-	-
131	Lactobacillus_satsumensis_DSM_16230__JCM_12392_NZ_AZFQ01000022	FD50_RS02410	-	-	-	-	-	-	-	-	-	-	-	-	-	-	-	-	-	-	-	-	-	-	-	-	-	-	-	-	-	-	-	-	-	-	-	-	-	-	-	-	-	-	-	-	-	-
		fructose 1,6-bisphosphatase	-	-	-	-	-	-	-	-	-	-	-	-	-	-	-	-	-	-	-	-	-	-	-	-	-	-	-	-	-	-	-	-	-	-	-	-	-	-	-	-	-	-	-	-	-	-
132	Lactobacillus_secaliphilus_strain_DSM_17896_NZ_JQBW01000005	IV45_RS03835	-	-	-	-	-	-	-	-	-	-	-	-	-	-	-	-	-	-	-	-	-	-	-	-	-	-	-	-	-	-	-	-	-	-	-	-	-	-	-	-	-	-	-	-	-	-
		fructose 1,6-bisphosphatase	-	-	-	-	-	-	-	-	-	-	-	-	-	-	-	-	-	-	-	-	-	-	-	-	-	-	-	-	-	-	-	-	-	-	-	-	-	-	-	-	-	-	-	-	-	-
133	Lactobacillus_selangorensis_strain_ATCC_BAA_66_NZ_JQAT01000099	IV38_RS01525	-	-	-	-	-	-	-	-	-	-	-	-	IV38_RS03825	IV38_RS07835	-	-	-	-	-	-	-	-	-	-	-	-	-	-	-	-	-	-	-	-	-	-	-	-	-	-	-	-	-	-	-	-
		hypothetical protein	-	-	-	-	-	-	-	-	-	-	-	-	3-octaprenyl-4-hydroxybenzoate carboxy-lyase	phenolic acid decarboxylase	-	-	-	-	-	-	-	-	-	-	-	-	-	-	-	-	-	-	-	-	-	-	-	-	-	-	-	-	-	-	-	-
134	Lactobacillus_senioris_DSM_24302__JCM_17472_NZ_AYZR01000005	FC56_RS02810	-	-	-	-	-	-	-	-	-	-	-	-	-	-	-	-	-	-	-	-	-	-	-	-	-	-	-	-	-	-	-	-	-	-	-	-	-	-	-	-	-	-	-	-	-	-
		fructose 1,6-bisphosphatase	-	-	-	-	-	-	-	-	-	-	-	-	-	-	-	-	-	-	-	-	-	-	-	-	-	-	-	-	-	-	-	-	-	-	-	-	-	-	-	-	-	-	-	-	-	-
135	Lactobacillus_senmaizukei_DSM_21775__NBRC_103853_NZ_AYZH01000009	FD13_RS02975	-	-	-	-	-	-	-	FD13_RS00270	-	-	-	-	-	-	-	FD13_RS04550	-	-	-	-	-	-	-	-	-	-	-	-	-	-	-	-	-	-	-	-	-	-	-	-	-	-	-	-	-	-
		fructose 1,6-bisphosphatase	-	-	-	-	-	-	-	tannase	-	-	-	-	-	-	-	hypothetical protein	-	-	-	-	-	-	-	-	-	-	-	-	-	-	-	-	-	-	-	-	-	-	-	-	-	-	-	-	-	-
136	Lactobacillus_sharpeae_JCM_1186__DSM_20505_NZ_AYYO01000051	-	-	-	-	-	-	-	-	-	-	-	-	-	FC18_RS03235	FC18_RS04025	-	-	-	-	-	-	-	-	-	-	-	-	-	-	-	-	-	-	-	-	-	-	-	-	-	-	-	-	-	-	-	-
		-	-	-	-	-	-	-	-	-	-	-	-	-	3-octaprenyl-4-hydroxybenzoate carboxy-lyase	phenolic acid decarboxylase	-	-	-	-	-	-	-	-	-	-	-	-	-	-	-	-	-	-	-	-	-	-	-	-	-	-	-	-	-	-	-	-
137	Lactobacillus_shenzhenensis_LY_73_NZ_KI271643	L248_RS00875	-	-	-	-	-	-	-	-	-	-	-	-	-	-	-	-	-	L248_RS07695	-	L248_RS15470	L248_RS09280	-	-	-	-	L248_RS11850	-	-	L248_RS09280	-	L248_RS09280	-	L248_RS14630	-	-	-	L248_RS07775	-	-	-	-	-	-	-	-	-
		hypothetical protein	-	-	-	-	-	-	-	-	-	-	-	-	-	-	-	-	-	alpha-galactosidase	-	alpha-galactosidase	transcriptional regulator	-	-	-	-	transcriptional regulator	-	-	transcriptional regulator	-	transcriptional regulator	-	alpha-galactosidase	-	-	-	alpha-galactosidase	-	-	-	-	-	-	-	-	-
138	Lactobacillus_siliginis_strain_DSM_22696_NZ_JQCB01000009	IV55_RS08030	-	IV55_RS05300	-	-	-	-	-	-	-	-	-	-	-	-	-	-	-	-	-	-	-	-	-	-	-	-	-	-	-	-	-	-	-	-	-	-	-	-	-	-	-	-	-	-	-	-
		fructose 1,6-bisphosphatase	-	hypothetical protein	-	-	-	-	-	-	-	-	-	-	-	-	-	-	-	-	-	-	-	-	-	-	-	-	-	-	-	-	-	-	-	-	-	-	-	-	-	-	-	-	-	-	-	-
139	Lactobacillus_similis_DSM_23365__JCM_2765_NZ_AYZM01000048	FD14_RS01935	-	-	-	-	-	-	-	-	-	FD14_RS15120	-	-	FD14_RS10255	FD14_RS03470	-	FD14_RS14295	-	-	-	-	-	-	-	-	-	-	-	FD14_RS11070	FD14_RS11070	-	FD14_RS11070	-	-	-	-	-	-	-	-	-	-	-	-	-	-	-
		fructose 1,6-bisphosphatase	-	-	-	-	-	-	-	-	-	fucose-binding lectin II	-	-	3-octaprenyl-4-hydroxybenzoate carboxy-lyase	phenolic acid decarboxylase	-	PDZ domain-containing protein	-	-	-	-	-	-	-	-	-	-	-	alpha-galactosidase	alpha-galactosidase	-	alpha-galactosidase	-	-	-	-	-	-	-	-	-	-	-	-	-	-	-
140	Lactobacillus_spicheri_DSM_15429_NZ_AZFC01000032	FD37_RS00735	-	-	-	-	-	-	-	-	-	FD37_RS02620	-	-	-	-	-	FD37_RS06535	-	-	-	-	-	-	-	-	-	-	-	-	FD37_RS06120	-	FD37_RS06120	-	FD37_RS08600	-	-	-	-	-	-	-	-	-	-	-	-	-
		fructose 1,6-bisphosphatase	-	-	-	-	-	-	-	-	-	fucose-binding lectin II	-	-	-	-	-	hypothetical protein	-	-	-	-	-	-	-	-	-	-	-	-	alpha-galactosidase	-	alpha-galactosidase	-	alpha-galactosidase	-	-	-	-	-	-	-	-	-	-	-	-	-
141	Lactobacillus_sucicola_DSM_21376__JCM_15457_NZ_AYZF01000005	FD15_RS09260	FD15_RS02685	-	FD15_RS02695	FD15_RS02685	FD15_RS02705	-	FD15_RS02690	-	-	-	-	-	-	-	-	-	-	-	-	-	FD15_RS04440	-	-	-	-	-	-	-	FD15_RS04440	-	FD15_RS04440	FD15_RS04395	-	-	-	-	-	-	-	-	-	-	-	-	-	-
		fructose 1,6-bisphosphatase	inositol 2-dehydrogenase	-	inositol 2-dehydrogenase	inositol 2-dehydrogenase	inositol 2-dehydrogenase	-	myo-inosose-2 dehydratase	-	-	-	-	-	-	-	-	-	-	-	-	-	alpha-galactosidase	-	-	-	-	-	-	-	alpha-galactosidase	-	alpha-galactosidase	alpha-galactosidase	-	-	-	-	-	-	-	-	-	-	-	-	-	-
142	Lactobacillus_suebicus_DSM_5007__KCTC_3549_NZ_AZGF01000009	FD16_RS04395	-	-	-	-	-	-	-	-	-	-	-	-	FD16_RS02155	FD16_RS08240	-	-	-	-	-	-	FD16_RS06925	-	-	-	-	-	-	-	FD16_RS06925	-	FD16_RS06925	-	-	-	-	-	-	-	-	-	-	-	-	-	-	-
		fructose 1,6-bisphosphatase	-	-	-	-	-	-	-	-	-	-	-	-	3-octaprenyl-4-hydroxybenzoate carboxy-lyase	phenolic acid decarboxylase	-	-	-	-	-	-	alpha-galactosidase	-	-	-	-	-	-	-	alpha-galactosidase	-	alpha-galactosidase	-	-	-	-	-	-	-	-	-	-	-	-	-	-	-
143	Lactobacillus_sunkii_DSM_19904_NZ_AZEA01000009	FD17_RS04735	-	FD17_RS04735	-	-	-	-	-	-	-	FD17_RS07520	FD17_RS09130	-	-	-	-	FD17_RS01405	-	-	-	-	-	FD17_RS05270	-	-	-	-	-	-	FD17_RS05270	-	FD17_RS10575	-	-	-	-	-	-	-	-	-	-	-	-	-	-	-
		fructose 1,6-bisphosphatase	-	fructose 1,6-bisphosphatase	-	-	-	-	-	-	-	fucose-binding lectin II	fucose-binding lectin II	-	-	-	-	PDZ domain-containing protein	-	-	-	-	-	alpha-galactosidase	-	-	-	-	-	-	alpha-galactosidase	-	alpha-galactosidase	-	-	-	-	-	-	-	-	-	-	-	-	-	-	-
144	Lactobacillus_taiwanensis_DSM_21401_NZ_AYZG01000005	-	-	-	-	-	-	-	-	-	-	-	-	-	FD18_RS06525	-	-	-	-	-	-	-	-	-	-	-	-	-	-	-	-	-	-	-	-	-	-	-	-	-	-	-	-	-	-	-	-	-
		-	-	-	-	-	-	-	-	-	-	-	-	-	3-octaprenyl-4-hydroxybenzoate carboxy-lyase	-	-	-	-	-	-	-	-	-	-	-	-	-	-	-	-	-	-	-	-	-	-	-	-	-	-	-	-	-	-	-	-	-
145	Lactobacillus_thailandensis_DSM_22698__JCM_13996_NZ_AYZK01000009	-	-	-	-	-	-	-	-	-	-	-	-	-	FD19_RS02025	FD19_RS07915	-	-	-	-	-	-	-	-	-	-	-	-	-	-	-	-	-	-	-	-	-	-	-	-	-	-	-	-	-	-	-	-
		-	-	-	-	-	-	-	-	-	-	-	-	-	3-octaprenyl-4-hydroxybenzoate carboxy-lyase	phenolic acid decarboxylase	-	-	-	-	-	-	-	-	-	-	-	-	-	-	-	-	-	-	-	-	-	-	-	-	-	-	-	-	-	-	-	-
146	Lactobacillus_tucceti_DSM_20183_NZ_AZDG01000009	FC72_RS01255	-	-	-	-	-	-	-	-	-	-	-	-	-	FC72_RS06265	-	-	-	-	-	-	-	-	-	-	-	-	-	-	-	-	-	-	-	-	-	-	-	-	-	-	-	-	-	-	-	-
		fructose 1,6-bisphosphatase	-	-	-	-	-	-	-	-	-	-	-	-	-	phenolic acid decarboxylase	-	-	-	-	-	-	-	-	-	-	-	-	-	-	-	-	-	-	-	-	-	-	-	-	-	-	-	-	-	-	-	-
147	Lactobacillus_ultunensis_DSM_16047_NZ_GG693253	-	-	-	-	-	-	-	-	-	-	-	-	-	-	HMPREF0548_RS07755	-	-	-	-	HMPREF0548_RS03015	-	HMPREF0548_RS07170	-	HMPREF0548_RS10760	-	HMPREF0548_RS03015	-	-	-	-	HMPREF0548_RS08535	HMPREF0548_RS07170	-	-	-	-	-	-	-	-	-	-	-	-	-	-	-
		-	-	-	-	-	-	-	-	-	-	-	-	-	-	phenolic acid decarboxylase	-	-	-	-	alpha-galactosidase	-	alpha-galactosidase	-	hypothetical protein	-	alpha-galactosidase	-	-	-	-	alpha-galactosidase	alpha-galactosidase	-	-	-	-	-	-	-	-	-	-	-	-	-	-	-
148	Lactobacillus_uvarum_DSM_19971_NZ_AZEG01000099	FD20_RS02675	FD20_RS04125	-	FD20_RS04115	FD20_RS04125	FD20_RS04105	-	FD20_RS04120	-	-	-	-	-	-	-	-	-	-	-	-	-	-	-	-	-	-	-	-	-	-	-	-	-	-	-	-	-	-	-	-	-	-	-	-	-	-	-
		hypothetical protein	inositol 2-dehydrogenase	-	inositol 2-dehydrogenase	inositol 2-dehydrogenase	inositol 2-dehydrogenase	-	myo-inosose-2 dehydratase	-	-	-	-	-	-	-	-	-	-	-	-	-	-	-	-	-	-	-	-	-	-	-	-	-	-	-	-	-	-	-	-	-	-	-	-	-	-	-
149	Lactobacillus_vaccinostercus_DSM_20634_NZ_AYYY01000052	FC26_RS02150	-	-	-	-	-	-	-	-	-	-	-	-	FC26_RS09735	FC26_RS09310	-	-	-	-	-	-	-	-	-	FC26_RS09145	-	-	-	-	-	-	-	-	-	-	-	-	-	-	-	-	-	-	-	-	-	-
		fructose 1,6-bisphosphatase	-	-	-	-	-	-	-	-	-	-	-	-	3-octaprenyl-4-hydroxybenzoate carboxy-lyase	phenolic acid decarboxylase	-	-	-	-	-	-	-	-	-	alpha-galactosidase	-	-	-	-	-	-	-	-	-	-	-	-	-	-	-	-	-	-	-	-	-	-
150	Lactobacillus_vaginalis_DSM_5837__ATCC_49540_NZ_GG693412	HMPREF0549_RS03500	-	-	-	-	-	-	-	-	-	-	-	-	-	-	-	-	-	-	-	-	-	-	-	-	-	-	-	-	HMPREF0549_RS08100	-	HMPREF0549_RS08100	-	-	-	-	-	-	-	-	-	-	-	-	-	-	-
		fructose 1,6-bisphosphatase	-	-	-	-	-	-	-	-	-	-	-	-	-	-	-	-	-	-	-	-	-	-	-	-	-	-	-	-	alpha-galactosidase	-	alpha-galactosidase	-	-	-	-	-	-	-	-	-	-	-	-	-	-	-
151	Lactobacillus_versmoldensis_DSM_14857__KCTC_3814_NZ_AZFA01000009	FC27_RS02740	-	FC27_RS02075	-	-	-	-	-	-	-	-	-	-	FC27_RS02315	FC27_RS05830	-	-	-	-	-	-	-	-	-	-	-	-	-	-	FC27_RS10270	-	FC27_RS10270	-	-	-	-	-	-	-	-	-	-	-	-	-	-	-
		fructose 1,6-bisphosphatase	-	myo-inositol monophosphatase	-	-	-	-	-	-	-	-	-	-	3-octaprenyl-4-hydroxybenzoate carboxy-lyase	phenolic acid decarboxylase	-	-	-	-	-	-	-	-	-	-	-	-	-	-	alpha-galactosidase	-	alpha-galactosidase	-	-	-	-	-	-	-	-	-	-	-	-	-	-	-
152	Lactobacillus_vini_DSM_20605_NZ_AYYX01000099	FD21_RS02810	-	-	-	-	-	-	-	-	-	-	-	-	-	-	-	-	-	-	-	-	-	-	-	-	-	-	-	-	-	-	-	-	-	-	-	-	-	-	-	-	-	-	-	-	-	-
		fructose 1,6-bisphosphatase	-	-	-	-	-	-	-	-	-	-	-	-	-	-	-	-	-	-	-	-	-	-	-	-	-	-	-	-	-	-	-	-	-	-	-	-	-	-	-	-	-	-	-	-	-	-
153	Lactobacillus_wasatchensis_strain_WDC04_NZ_AWTT01000105	WDC_RS06655	-	-	-	-	-	-	-	-	-	-	-	-	WDC_RS07540	-	-	-	-	-	-	-	-	-	-	-	-	-	-	-	-	-	-	-	-	-	-	-	-	-	-	-	-	-	-	-	-	-
		fructose 1,6-bisphosphatase	-	-	-	-	-	-	-	-	-	-	-	-	3-octaprenyl-4-hydroxybenzoate carboxy-lyase	-	-	-	-	-	-	-	-	-	-	-	-	-	-	-	-	-	-	-	-	-	-	-	-	-	-	-	-	-	-	-	-	-
154	Lactobacillus_zeae_DSM_20178__KCTC_3804_NZ_AZCT01000009	FD51_RS01925	FD51_RS12795	-	-	FD51_RS12795	-	FD51_RS12790	FD51_RS12785	-	-	-	-	FD51_RS13465	-	-	-	-	-	-	-	-	-	-	-	-	FD51_RS04700	-	-	-	-	FD51_RS04700	FD51_RS04700	FD51_RS13330	-	FD51_RS15745	FD51_RS14985	-	-	-	-	FD51_RS14975	-	-	-	-	-	-
		fructose 1,6-bisphosphatase	inositol 2-dehydrogenase	-	-	inositol 2-dehydrogenase	-	inositol 2-dehydrogenase	myo-inosose-2 dehydratase	-	-	-	-	hypothetical protein	-	-	-	-	-	-	-	-	-	-	-	-	alpha-galactosidase	-	-	-	-	alpha-galactosidase	alpha-galactosidase	alpha-galactosidase	-	alpha-galactosidase	alpha-galactosidase	-	-	-	-	alpha-galactosidase	-	-	-	-	-	-
155	Lactobacillus_zymae_DSM_19395_NZ_AZDW01000048	FD38_RS01810	-	-	-	-	-	-	-	-	FD38_RS09755	FD38_RS11485	-	-	FD38_RS04075	FD38_RS01095	-	FD38_RS03440	-	-	-	-	-	-	-	-	-	-	-	-	FD38_RS04135	-	FD38_RS04135	-	-	-	-	-	-	-	-	-	-	-	-	-	-	-
		fructose 1,6-bisphosphatase	-	-	-	-	-	-	-	-	hypothetical protein	fucose-binding lectin II	-	-	3-octaprenyl-4-hydroxybenzoate carboxy-lyase	phenolic acid decarboxylase	-	hypothetical protein	-	-	-	-	-	-	-	-	-	-	-	-	alpha-galactosidase	-	alpha-galactosidase	-	-	-	-	-	-	-	-	-	-	-	-	-	-	-

## Sheet: Binary_phytate-related genes
Species	Myo-inositol (phytase metabolic involvement)								Total genes
	phytase like_G1	phytase like_G2	phytase like_G3	phytase like_G4	phytase like_G5	phytase like_G6	phytase like_G7	phytase like_G8
Lactobacillus_ginsenosidimutans_strain_EMML_3041_NZ_CP012034	1	1	1	1	0	1	1	1	7
Lactobacillus_rossiae_DSM_15814_NZ_AZFF01000009	1	1	1	1	0	1	1	1	7
Lactobacillus_diolivorans_DSM_14421_NZ_AZEY01000061	1	1	0	1	0	1	1	1	6
Lactobacillus_pentosus_DSM_20314_NZ_AZCU01000009	1	1	0	1	0	1	1	1	6
Lactobacillus_rhamnosus_DSM_20021__JCM_1136__NBRC_3425_NZ_AZCQ01000009	1	1	1	0	1	0	1	1	6
Lactobacillus_aquaticus_DSM_21051_NZ_AYZD01000033	1	1	0	1	1	1	0	1	6
Lactobacillus_sucicola_DSM_21376__JCM_15457_NZ_AYZF01000005	1	1	0	1	1	1	0	1	6
Lactobacillus_uvarum_DSM_19971_NZ_AZEG01000099	1	1	0	1	1	1	0	1	6
Lactobacillus_zeae_DSM_20178__KCTC_3804_NZ_AZCT01000009	1	1	0	0	1	0	1	1	5
Lactobacillus_antri_DSM_16041_NZ_GG700732	1	1	0	1	0	1	0	1	5
Lactobacillus_bifermentans_DSM_20003_NZ_AZDA01000067	1	1	0	1	0	1	0	1	5
Lactobacillus_odoratitofui_DSM_19909__JCM_15043_NZ_AZEE01000024	1	1	0	1	0	1	0	1	5
Lactobacillus_nodensis_DSM_19682__JCM_14932__NBRC_107160_NZ_AZDZ01000007	1	0	0	0	0	1	1	1	4
Lactobacillus_mellis_strain_Hon2_NZ_KQ033883	1	0	0	1	1	0	0	1	4
Lactobacillus_mali_KCTC_3596__DSM_20444_NZ_BACP01000001	1	1	0	0	1	1	0	0	4
Lactobacillus_nagelii_DSM_13675_NZ_AZEV01000041	1	1	0	0	1	1	0	0	4
Lactobacillus_oeni_DSM_19972_NZ_AZEH01000040	1	0	0	0	0	1	0	0	2
Lactobacillus_acidipiscis_strain_DSM_15353_NZ_JQBK01000099	1	0	1	0	0	0	0	0	2
Lactobacillus_agilis_DSM_20509_NZ_AYYP01000039	1	0	1	0	0	0	0	0	2
Lactobacillus_amylophilus_DSM_20533__JCM_1125_NZ_CP018888	1	0	1	0	0	0	0	0	2
Lactobacillus_animalis_KCTC_3501__DSM_20602_NZ_GL573159	1	0	1	0	0	0	0	0	2
Lactobacillus_apodemi_DSM_16634__JCM_16172_NZ_AZFT01000032	1	0	1	0	0	0	0	0	2
Lactobacillus_aviarius_subsp_araffinosus_DSM_20653_NZ_AYYZ01000031	1	0	1	0	0	0	0	0	2
Lactobacillus_aviarius_subsp_aviarius_DSM_20655_NZ_AYZA01000005	1	0	1	0	0	0	0	0	2
Lactobacillus_cacaonum_DSM_21116_NZ_AYZE01000006	1	0	1	0	0	0	0	0	2
Lactobacillus_dextrinicus_DSM_20335_NZ_AYYK01000007	1	0	1	0	0	0	0	0	2
Lactobacillus_equi_DSM_15833__JCM_10991_NZ_AZFH01000062	1	0	1	0	0	0	0	0	2
Lactobacillus_farraginis_DSM_18382__JCM_14108_NZ_AZFY01000070	1	0	1	0	0	0	0	0	2
Lactobacillus_fuchuensis_DSM_14340__JCM_11249_NZ_AZEX01000059	1	0	1	0	0	0	0	0	2
Lactobacillus_graminis_DSM_20719_NZ_AYZB01000060	1	0	1	0	0	0	0	0	2
Lactobacillus_hayakitensis_DSM_18933__JCM_14209_NZ_AZGD01000041	1	0	1	0	0	0	0	0	2
Lactobacillus_hilgardii_DSM_20176__ATCC_8290_NZ_GG669992	1	0	1	0	0	0	0	0	2
Lactobacillus_hordei_DSM_19519_NZ_AZDX01000099	1	0	1	0	0	0	0	0	2
Lactobacillus_murinus_DSM_20452__NBRC_14221_NZ_AYYN01000054	1	0	1	0	0	0	0	0	2
Lactobacillus_otakiensis_DSM_19908__JCM_15040_NZ_AZED01000007	1	0	1	0	0	0	0	0	2
Lactobacillus_pobuzihii_E100301__KCTC_13174_NZ_APCP01000113	1	0	1	0	0	0	0	0	2
Lactobacillus_rennini_DSM_20253_NZ_AYYI01000077	1	0	1	0	0	0	0	0	2
Lactobacillus_ruminis_DSM_20403__NBRC_102161_NZ_FOPI01000046	1	0	1	0	0	0	0	0	2
Lactobacillus_saerimneri_DSM_16049_NZ_AUHQ01000050	1	0	1	0	0	0	0	0	2
Lactobacillus_salivarius_DSM_20555__ATCC_11741_NZ_GG693221	1	0	1	0	0	0	0	0	2
Lactobacillus_siliginis_strain_DSM_22696_NZ_JQCB01000009	1	0	1	0	0	0	0	0	2
Lactobacillus_sunkii_DSM_19904_NZ_AZEA01000009	1	0	1	0	0	0	0	0	2
Lactobacillus_versmoldensis_DSM_14857__KCTC_3814_NZ_AZFA01000009	1	0	1	0	0	0	0	0	2
Lactobacillus_acidifarinae_DSM_19394_NZ_AZDV01000025	1	0	0	0	0	0	0	0	1
Lactobacillus_alimentarius_DSM_20249_NZ_AZDQ01000045	1	0	0	0	0	0	0	0	1
Lactobacillus_brantae_DSM_23927_NZ_AYZQ01000009	1	0	0	0	0	0	0	0	1
Lactobacillus_brevis_ATCC_14869__DSM_20054_NZ_AZCP01000009	1	0	0	0	0	0	0	0	1
Lactobacillus_buchneri_DSM_20057_NZ_AZDM01000090	1	0	0	0	0	0	0	0	1
Lactobacillus_camelliae_DSM_22697__JCM_13995_NZ_AYZJ01000063	1	0	0	0	0	0	0	0	1
Lactobacillus_capillatus_DSM_19910_NZ_AZEF01000051	1	0	0	0	0	0	0	0	1
Lactobacillus_ceti_DSM_22408_NZ_JQBZ01000014	1	0	0	0	0	0	0	0	1
Lactobacillus_collinoides_DSM_20515__JCM_1123_NZ_AYYR01000075	1	0	0	0	0	0	0	0	1
Lactobacillus_composti_DSM_18527__JCM_14202_NZ_AZGA01000059	1	0	0	0	0	0	0	0	1
Lactobacillus_concavus_DSM_17758_NZ_AZFX01000062	1	0	0	0	0	0	0	0	1
Lactobacillus_coryniformis_subsp_coryniformis_KCTC_3167__DSM_20001_NZ_GL544641	1	0	0	0	0	0	0	0	1
Lactobacillus_coryniformis_subsp_torquens_DSM_20004__KCTC_3535_NZ_AZDC01000099	1	0	0	0	0	0	0	0	1
Lactobacillus_crustorum_strain_LMG_23699_NZ_JQCK01000009	1	0	0	0	0	0	0	0	1
Lactobacillus_curieae_strain_CCTCC_M_2011381_NZ_CP018906	1	0	0	0	0	0	0	0	1
Lactobacillus_fabifermentans_DSM_21115_NZ_AYGX02000079	1	0	0	0	0	0	0	0	1
Lactobacillus_farciminis_KCTC_3681__DSM_20184_NZ_GL575020	1	0	0	0	0	0	0	0	1
Lactobacillus_fermentum_ATCC_14931_NZ_GG669900	1	0	0	0	0	0	0	0	1
Lactobacillus_fructivorans_KCTC_3543__DSM_20203_NZ_GL622182	1	0	0	0	0	0	0	0	1
Lactobacillus_frumenti_DSM_13145_NZ_AZER01000004	1	0	0	0	0	0	0	0	1
Lactobacillus_futsaii_JCM_17355_NZ_AZDO01000063	1	0	0	0	0	0	0	0	1
Lactobacillus_gastricus_DSM_16045_NZ_AZFN01000009	1	0	0	0	0	0	0	0	1
Lactobacillus_ghanensis_DSM_18630_NZ_AZGB01000033	1	0	0	0	0	0	0	0	1
Lactobacillus_hammesii_DSM_16381_NZ_AZFS01000047	1	0	0	0	0	0	0	0	1
Lactobacillus_harbinensis_DSM_16991_NZ_AZFW01000073	1	0	0	0	0	0	0	0	1
Lactobacillus_heilongjiangensis_strain_DSM_28069_NZ_CP012559	1	0	0	0	0	0	0	0	1
Lactobacillus_herbarum_strain_TCF032_E4_NZ_LFEE01000001	1	0	0	0	0	0	0	0	1
Lactobacillus_homohiochii_strain_DSM_20571_NZ_JQBN01000008	1	0	0	0	0	0	0	0	1
Lactobacillus_ingluviei_DSM_15946_NZ_AZFK01000061	1	0	0	0	0	0	0	0	1
Lactobacillus_kefiri_DSM_20587__JCM_5818_NZ_AYYV01000076	1	0	0	0	0	0	0	0	1
Lactobacillus_kimchicus_JCM_15530_NZ_AZCX01000009	1	0	0	0	0	0	0	0	1
Lactobacillus_kimchiensis_strain_DSM_24716_NZ_JQCF01000009	1	0	0	0	0	0	0	0	1
Lactobacillus_kisonensis_DSM_19906__JCM_15041_NZ_AZEB01000099	1	0	0	0	0	0	0	0	1
Lactobacillus_koreensis_JCM_16448_NZ_AZDP01000048	1	0	0	0	0	0	0	0	1
Lactobacillus_kunkeei_DSM_12361__ATCC_700308_strain_YH_15_NZ_JXDB01000016	1	0	0	0	0	0	0	0	1
Lactobacillus_malefermentans_DSM_5705__KCTC_3548_NZ_AZGJ01000099	1	0	0	0	0	0	0	0	1
Lactobacillus_manihotivorans_DSM_13343__JCM_12514_NZ_AZEU01000067	1	0	0	0	0	0	0	0	1
Lactobacillus_mindensis_DSM_14500_NZ_AZEZ01000007	1	0	0	0	0	0	0	0	1
Lactobacillus_mucosae_DSM_13345_NZ_AZEQ01000091	1	0	0	0	0	0	0	0	1
Lactobacillus_namurensis_DSM_19117_NZ_AZDT01000052	1	0	0	0	0	0	0	0	1
Lactobacillus_nantensis_DSM_16982_NZ_AZFV01000095	1	0	0	0	0	0	0	0	1
Lactobacillus_oligofermentans_DSM_15707__LMG_22743_NZ_AZFE01000032	1	0	0	0	0	0	0	0	1
Lactobacillus_oris_DSM_4864_NZ_AZGE01000009	1	0	0	0	0	0	0	0	1
Lactobacillus_panis_DSM_6035_NZ_AZGM01000055	1	0	0	0	0	0	0	0	1
Lactobacillus_parabrevis_strain_LMG_11984_NZ_JQCI01000099	1	0	0	0	0	0	0	0	1
Lactobacillus_parabuchneri_DSM_5707__NBRC_107865_NZ_AZGK01000009	1	0	0	0	0	0	0	0	1
Lactobacillus_paracasei_subsp_tolerans_DSM_20258_NZ_AYYJ01000099	1	0	0	0	0	0	0	0	1
Lactobacillus_paracollinoides_DSM_15502__JCM_11969_NZ_AZFD01000053	1	0	0	0	0	0	0	0	1
Lactobacillus_parafarraginis_DSM_18390__JCM_14109_NZ_AZFZ01000099	1	0	0	0	0	0	0	0	1
Lactobacillus_paralimentarius_DSM_13961__JCM_10707_NZ_AZDH01000008	1	0	0	0	0	0	0	0	1
Lactobacillus_paralimentarius_DSM_19674_NZ_AZDY01000040	1	0	0	0	0	0	0	0	1
Lactobacillus_paraplantarum_DSM_10667_NZ_AZEO01000099	1	0	0	0	0	0	0	0	1
Lactobacillus_paucivorans_strain_DSM_22467_NZ_JQCA01000071	1	0	0	0	0	0	0	0	1
Lactobacillus_perolens_DSM_12744_NZ_AZEC01000099	1	0	0	0	0	0	0	0	1
Lactobacillus_plantarum_subsp_argentoratensis_DSM_16365_NZ_AZFR01000063	1	0	0	0	0	0	0	0	1
Lactobacillus_plantarum_subsp_plantarum_ATCC_14917__JCM_1149__CGMCC_1_2437_NZ_GL379769	1	0	0	0	0	0	0	0	1
Lactobacillus_pontis_DSM_8475_NZ_AZGO01000046	1	0	0	0	0	0	0	0	1
Lactobacillus_rapi_DSM_19907__JCM_15042_NZ_AZEI01000067	1	0	0	0	0	0	0	0	1
Lactobacillus_reuteri_JCM_1112_NC_010609	1	0	0	0	0	0	0	0	1
Lactobacillus_sakei_subsp_carnosus_DSM_15831_NZ_AZFG01000065	1	0	0	0	0	0	0	0	1
Lactobacillus_saniviri_JCM_17471__DSM_24301_NZ_JQCE01000064	1	0	0	0	0	0	0	0	1
Lactobacillus_satsumensis_DSM_16230__JCM_12392_NZ_AZFQ01000022	1	0	0	0	0	0	0	0	1
Lactobacillus_secaliphilus_strain_DSM_17896_NZ_JQBW01000005	1	0	0	0	0	0	0	0	1
Lactobacillus_selangorensis_strain_ATCC_BAA_66_NZ_JQAT01000099	1	0	0	0	0	0	0	0	1
Lactobacillus_senioris_DSM_24302__JCM_17472_NZ_AYZR01000005	1	0	0	0	0	0	0	0	1
Lactobacillus_senmaizukei_DSM_21775__NBRC_103853_NZ_AYZH01000009	1	0	0	0	0	0	0	0	1
Lactobacillus_shenzhenensis_LY_73_NZ_KI271643	1	0	0	0	0	0	0	0	1
Lactobacillus_similis_DSM_23365__JCM_2765_NZ_AYZM01000048	1	0	0	0	0	0	0	0	1
Lactobacillus_spicheri_DSM_15429_NZ_AZFC01000032	1	0	0	0	0	0	0	0	1
Lactobacillus_suebicus_DSM_5007__KCTC_3549_NZ_AZGF01000009	1	0	0	0	0	0	0	0	1
Lactobacillus_tucceti_DSM_20183_NZ_AZDG01000009	1	0	0	0	0	0	0	0	1
Lactobacillus_vaccinostercus_DSM_20634_NZ_AYYY01000052	1	0	0	0	0	0	0	0	1
Lactobacillus_vaginalis_DSM_5837__ATCC_49540_NZ_GG693412	1	0	0	0	0	0	0	0	1
Lactobacillus_vini_DSM_20605_NZ_AYYX01000099	1	0	0	0	0	0	0	0	1
Lactobacillus_wasatchensis_strain_WDC04_NZ_AWTT01000105	1	0	0	0	0	0	0	0	1
Lactobacillus_zymae_DSM_19395_NZ_AZDW01000048	1	0	0	0	0	0	0	0	1
Lactobacillus_acetotolerans_DSM_20749__JCM_3825_NZ_AYZC01000099	0	0	0	0	0	0	0	0	0
Lactobacillus_acidophilus_DSM_20079__JCM_1132__NBRC_13951_NZ_BCVR01000018	0	0	0	0	0	0	0	0	0
Lactobacillus_amylolyticus_DSM_11664_NZ_AZEP01000098	0	0	0	0	0	0	0	0	0
Lactobacillus_amylovorus_DSM_20531_NZ_AZCM01000099	0	0	0	0	0	0	0	0	0
Lactobacillus_crispatus_DSM_20584__JCM_1185_NZ_AZCW01000099	0	0	0	0	0	0	0	0	0
Lactobacillus_delbrueckii_subsp_bulgaricus_ATCC_11842__JCM_1002_NC_008054	0	0	0	0	0	0	0	0	0
Lactobacillus_delbrueckii_subsp_delbrueckii_DSM_20074__JCM_1012_NZ_CP018615	0	0	0	0	0	0	0	0	0
Lactobacillus_delbrueckii_subsp_jakobsenii_ZN7a_9__DSM_26046_NZ_CP018218	0	0	0	0	0	0	0	0	0
Lactobacillus_delbrueckii_subsp_sunkii_strain_JCM_17838_NZ_CP018217	0	0	0	0	0	0	0	0	0
Lactobacillus_equigenerosi_DSM_18793__JCM_14505_NZ_BBAS01000038	0	0	0	0	0	0	0	0	0
Lactobacillus_floricola_DSM_23037__JCM_16512_NZ_AYZL01000006	0	0	0	0	0	0	0	0	0
Lactobacillus_gallinarum_DSM_10532__JCM_2011_NZ_AZEL01000059	0	0	0	0	0	0	0	0	0
Lactobacillus_gasseri_ATCC_33323__JCM_1131_NC_008530	0	0	0	0	0	0	0	0	0
Lactobacillus_gigeriorum_DSM_23908__CRBIP_24_85_NZ_AYZO01000099	0	0	0	0	0	0	0	0	0
Lactobacillus_hamsteri_DSM_5661__JCM_6256_NZ_AZGI01000067	0	0	0	0	0	0	0	0	0
Lactobacillus_helveticus_DSM_20075__CGMCC_1_1877_NZ_GG700752	0	0	0	0	0	0	0	0	0
Lactobacillus_hominis_DSM_23910__CRBIP_24_179_NZ_AYZP01000009	0	0	0	0	0	0	0	0	0
Lactobacillus_iners_DSM_13335_NZ_AZET01000009	0	0	0	0	0	0	0	0	0
Lactobacillus_intestinalis_DSM_6629_NZ_AZGN01000047	0	0	0	0	0	0	0	0	0
Lactobacillus_jensenii_DSM_20557_NZ_AYYU01000099	0	0	0	0	0	0	0	0	0
Lactobacillus_johnsonii_ATCC_33200_NZ_GG670120	0	0	0	0	0	0	0	0	0
Lactobacillus_kalixensis_DSM_16043_NZ_AZFM01000099	0	0	0	0	0	0	0	0	0
Lactobacillus_kefiranofaciens_strain_ATCC_43761_NZ_FMXC01000045	0	0	0	0	0	0	0	0	0
Lactobacillus_kefiranofaciens_subsp_kefirgranum_DSM_10550__JCM_8572_NZ_AZEM01000056	0	0	0	0	0	0	0	0	0
Lactobacillus_kitasatonis_DSM_16761__JCM_1039_NZ_BALU01000001	0	0	0	0	0	0	0	0	0
Lactobacillus_ozensis_DSM_23829__JCM_17196_NZ_AYYQ01000030	0	0	0	0	0	0	0	0	0
Lactobacillus_pantheris_DSM_15945__JCM_12539__NBRC_106106_NZ_AZFJ01000030	0	0	0	0	0	0	0	0	0
Lactobacillus_paralimentarius_DSM_13238__JCM_10415_NZ_BAMH01000001	0	0	0	0	0	0	0	0	0
Lactobacillus_pasteurii_DSM_23907__CRBIP_24_76_strain_type_strain_CRBIP_24_76_NZ_CAKD01000001	0	0	0	0	0	0	0	0	0
Lactobacillus_psittaci_DSM_15354_NZ_AUEI01000026	0	0	0	0	0	0	0	0	0
Lactobacillus_sakei_subsp_sakei_DSM_20017__JCM_1157_NZ_AZDN01000009	0	0	0	0	0	0	0	0	0
Lactobacillus_sanfranciscensis_DSM_20451_NZ_AYYM01000009	0	0	0	0	0	0	0	0	0
Lactobacillus_sharpeae_JCM_1186__DSM_20505_NZ_AYYO01000051	0	0	0	0	0	0	0	0	0
Lactobacillus_taiwanensis_DSM_21401_NZ_AYZG01000005	0	0	0	0	0	0	0	0	0
Lactobacillus_thailandensis_DSM_22698__JCM_13996_NZ_AYZK01000009	0	0	0	0	0	0	0	0	0
Lactobacillus_ultunensis_DSM_16047_NZ_GG693253	0	0	0	0	0	0	0	0	0

## Sheet: Binary_Lectin
	Species	Lectin			Total genes
STT theo lectin		Lectin_G1	Lectin_G2	Lectin_G3
76	Lactobacillus_rhamnosus_DSM_20021__JCM_1136__NBRC_3425_NZ_AZCQ01000009	0	0	1	1
90	Lactobacillus_paracasei_subsp_tolerans_DSM_20258_NZ_AYYJ01000099	0	0	1	1
91	Lactobacillus_zeae_DSM_20178__KCTC_3804_NZ_AZCT01000009	0	0	1	1
24	Lactobacillus_parafarraginis_DSM_18390__JCM_14109_NZ_AZFZ01000099	1	1	0	2
25	Lactobacillus_buchneri_DSM_20057_NZ_AZDM01000090	1	1	0	2
26	Lactobacillus_hilgardii_DSM_20176__ATCC_8290_NZ_GG669992	1	1	0	2
27	Lactobacillus_kefiri_DSM_20587__JCM_5818_NZ_AYYV01000076	1	1	0	2
28	Lactobacillus_otakiensis_DSM_19908__JCM_15040_NZ_AZED01000007	1	1	0	2
29	Lactobacillus_parabuchneri_DSM_5707__NBRC_107865_NZ_AZGK01000009	1	1	0	2
30	Lactobacillus_sunkii_DSM_19904_NZ_AZEA01000009	1	1	0	2
62	Lactobacillus_helveticus_DSM_20075__CGMCC_1_1877_NZ_GG700752	1	1	0	2
92	Lactobacillus_delbrueckii_subsp_jakobsenii_ZN7a_9__DSM_26046_NZ_CP018218	1	1	0	2
93	Lactobacillus_kefiranofaciens_strain_ATCC_43761_NZ_FMXC01000045	1	1	0	2
94	Lactobacillus_kefiranofaciens_subsp_kefirgranum_DSM_10550__JCM_8572_NZ_AZEM01000056	1	1	0	2
95	Lactobacillus_kisonensis_DSM_19906__JCM_15041_NZ_AZEB01000099	1	1	0	2
5	Lactobacillus_brevis_ATCC_14869__DSM_20054_NZ_AZCP01000009	1	0	0	1
6	Lactobacillus_paracollinoides_DSM_15502__JCM_11969_NZ_AZFD01000053	1	0	0	1
7	Lactobacillus_similis_DSM_23365__JCM_2765_NZ_AYZM01000048	1	0	0	1
8	Lactobacillus_zymae_DSM_19395_NZ_AZDW01000048	1	0	0	1
19	Lactobacillus_kimchicus_JCM_15530_NZ_AZCX01000009	1	0	0	1
20	Lactobacillus_koreensis_JCM_16448_NZ_AZDP01000048	1	0	0	1
21	Lactobacillus_namurensis_DSM_19117_NZ_AZDT01000052	1	0	0	1
31	Lactobacillus_diolivorans_DSM_14421_NZ_AZEY01000061	1	0	0	1
32	Lactobacillus_farraginis_DSM_18382__JCM_14108_NZ_AZFY01000070	1	0	0	1
33	Lactobacillus_rapi_DSM_19907__JCM_15042_NZ_AZEI01000067	1	0	0	1
34	Lactobacillus_spicheri_DSM_15429_NZ_AZFC01000032	1	0	0	1
1	Lactobacillus_fructivorans_KCTC_3543__DSM_20203_NZ_GL622182	0	0	0	0
2	Lactobacillus_homohiochii_strain_DSM_20571_NZ_JQBN01000008	0	0	0	0
3	Lactobacillus_ozensis_DSM_23829__JCM_17196_NZ_AYYQ01000030	0	0	0	0
4	Lactobacillus_sanfranciscensis_DSM_20451_NZ_AYYM01000009	0	0	0	0
9	Lactobacillus_acidifarinae_DSM_19394_NZ_AZDV01000025	0	0	0	0
10	Lactobacillus_collinoides_DSM_20515__JCM_1123_NZ_AYYR01000075	0	0	0	0
11	Lactobacillus_fabifermentans_DSM_21115_NZ_AYGX02000079	0	0	0	0
12	Lactobacillus_hammesii_DSM_16381_NZ_AZFS01000047	0	0	0	0
13	Lactobacillus_malefermentans_DSM_5705__KCTC_3548_NZ_AZGJ01000099	0	0	0	0
14	Lactobacillus_odoratitofui_DSM_19909__JCM_15043_NZ_AZEE01000024	0	0	0	0
15	Lactobacillus_parabrevis_strain_LMG_11984_NZ_JQCI01000099	0	0	0	0
16	Lactobacillus_paraplantarum_DSM_10667_NZ_AZEO01000099	0	0	0	0
17	Lactobacillus_pentosus_DSM_20314_NZ_AZCU01000009	0	0	0	0
18	Lactobacillus_plantarum_subsp_plantarum_ATCC_14917__JCM_1149__CGMCC_1_2437_NZ_GL379769	0	0	0	0
22	Lactobacillus_paucivorans_strain_DSM_22467_NZ_JQCA01000071	0	0	0	0
23	Lactobacillus_plantarum_subsp_argentoratensis_DSM_16365_NZ_AZFR01000063	0	0	0	0
35	Lactobacillus_kunkeei_DSM_12361__ATCC_700308_strain_YH_15_NZ_JXDB01000016	0	0	0	0
36	Lactobacillus_senmaizukei_DSM_21775__NBRC_103853_NZ_AYZH01000009	0	0	0	0
37	Lactobacillus_alimentarius_DSM_20249_NZ_AZDQ01000045	0	0	0	0
38	Lactobacillus_heilongjiangensis_strain_DSM_28069_NZ_CP012559	0	0	0	0
39	Lactobacillus_kimchiensis_strain_DSM_24716_NZ_JQCF01000009	0	0	0	0
40	Lactobacillus_nantensis_DSM_16982_NZ_AZFV01000095	0	0	0	0
41	Lactobacillus_paralimentarius_DSM_13238__JCM_10415_NZ_BAMH01000001	0	0	0	0
42	Lactobacillus_paralimentarius_DSM_19674_NZ_AZDY01000040	0	0	0	0
43	Lactobacillus_farciminis_KCTC_3681__DSM_20184_NZ_GL575020	0	0	0	0
44	Lactobacillus_futsaii_JCM_17355_NZ_AZDO01000063	0	0	0	0
45	Lactobacillus_mindensis_DSM_14500_NZ_AZEZ01000007	0	0	0	0
46	Lactobacillus_paralimentarius_DSM_13961__JCM_10707_NZ_AZDH01000008	0	0	0	0
47	Lactobacillus_bifermentans_DSM_20003_NZ_AZDA01000067	0	0	0	0
48	Lactobacillus_coryniformis_subsp_coryniformis_KCTC_3167__DSM_20001_NZ_GL544641	0	0	0	0
49	Lactobacillus_dextrinicus_DSM_20335_NZ_AYYK01000007	0	0	0	0
50	Lactobacillus_herbarum_strain_TCF032_E4_NZ_LFEE01000001	0	0	0	0
51	Lactobacillus_manihotivorans_DSM_13343__JCM_12514_NZ_AZEU01000067	0	0	0	0
52	Lactobacillus_nodensis_DSM_19682__JCM_14932__NBRC_107160_NZ_AZDZ01000007	0	0	0	0
53	Lactobacillus_pantheris_DSM_15945__JCM_12539__NBRC_106106_NZ_AZFJ01000030	0	0	0	0
54	Lactobacillus_rossiae_DSM_15814_NZ_AZFF01000009	0	0	0	0
55	Lactobacillus_sakei_subsp_sakei_DSM_20017__JCM_1157_NZ_AZDN01000009	0	0	0	0
56	Lactobacillus_selangorensis_strain_ATCC_BAA_66_NZ_JQAT01000099	0	0	0	0
57	Lactobacillus_sharpeae_JCM_1186__DSM_20505_NZ_AYYO01000051	0	0	0	0
58	Lactobacillus_suebicus_DSM_5007__KCTC_3549_NZ_AZGF01000009	0	0	0	0
59	Lactobacillus_thailandensis_DSM_22698__JCM_13996_NZ_AYZK01000009	0	0	0	0
60	Lactobacillus_vaccinostercus_DSM_20634_NZ_AYYY01000052	0	0	0	0
61	Lactobacillus_versmoldensis_DSM_14857__KCTC_3814_NZ_AZFA01000009	0	0	0	0
63	Lactobacillus_animalis_KCTC_3501__DSM_20602_NZ_GL573159	0	0	0	0
64	Lactobacillus_aviarius_subsp_araffinosus_DSM_20653_NZ_AYYZ01000031	0	0	0	0
65	Lactobacillus_aviarius_subsp_aviarius_DSM_20655_NZ_AYZA01000005	0	0	0	0
66	Lactobacillus_coryniformis_subsp_torquens_DSM_20004__KCTC_3535_NZ_AZDC01000099	0	0	0	0
67	Lactobacillus_equi_DSM_15833__JCM_10991_NZ_AZFH01000062	0	0	0	0
68	Lactobacillus_fermentum_ATCC_14931_NZ_GG669900	0	0	0	0
69	Lactobacillus_graminis_DSM_20719_NZ_AYZB01000060	0	0	0	0
70	Lactobacillus_hamsteri_DSM_5661__JCM_6256_NZ_AZGI01000067	0	0	0	0
71	Lactobacillus_mucosae_DSM_13345_NZ_AZEQ01000091	0	0	0	0
72	Lactobacillus_pontis_DSM_8475_NZ_AZGO01000046	0	0	0	0
73	Lactobacillus_sakei_subsp_carnosus_DSM_15831_NZ_AZFG01000065	0	0	0	0
74	Lactobacillus_tucceti_DSM_20183_NZ_AZDG01000009	0	0	0	0
75	Lactobacillus_ultunensis_DSM_16047_NZ_GG693253	0	0	0	0
77	Lactobacillus_cacaonum_DSM_21116_NZ_AYZE01000006	0	0	0	0
78	Lactobacillus_composti_DSM_18527__JCM_14202_NZ_AZGA01000059	0	0	0	0
79	Lactobacillus_crustorum_strain_LMG_23699_NZ_JQCK01000009	0	0	0	0
80	Lactobacillus_gastricus_DSM_16045_NZ_AZFN01000009	0	0	0	0
81	Lactobacillus_ginsenosidimutans_strain_EMML_3041_NZ_CP012034	0	0	0	0
82	Lactobacillus_kalixensis_DSM_16043_NZ_AZFM01000099	0	0	0	0
83	Lactobacillus_mali_KCTC_3596__DSM_20444_NZ_BACP01000001	0	0	0	0
84	Lactobacillus_oligofermentans_DSM_15707__LMG_22743_NZ_AZFE01000032	0	0	0	0
85	Lactobacillus_pobuzihii_E100301__KCTC_13174_NZ_APCP01000113	0	0	0	0
86	Lactobacillus_rennini_DSM_20253_NZ_AYYI01000077	0	0	0	0
87	Lactobacillus_saniviri_JCM_17471__DSM_24301_NZ_JQCE01000064	0	0	0	0
88	Lactobacillus_taiwanensis_DSM_21401_NZ_AYZG01000005	0	0	0	0
89	Lactobacillus_wasatchensis_strain_WDC04_NZ_AWTT01000105	0	0	0	0
96	Lactobacillus_apodemi_DSM_16634__JCM_16172_NZ_AZFT01000032	0	0	0	0
97	Lactobacillus_acetotolerans_DSM_20749__JCM_3825_NZ_AYZC01000099	0	0	0	0
98	Lactobacillus_acidipiscis_strain_DSM_15353_NZ_JQBK01000099	0	0	0	0
99	Lactobacillus_acidophilus_DSM_20079__JCM_1132__NBRC_13951_NZ_BCVR01000018	0	0	0	0
100	Lactobacillus_agilis_DSM_20509_NZ_AYYP01000039	0	0	0	0
101	Lactobacillus_amylolyticus_DSM_11664_NZ_AZEP01000098	0	0	0	0
102	Lactobacillus_amylophilus_DSM_20533__JCM_1125_NZ_CP018888	0	0	0	0
103	Lactobacillus_amylovorus_DSM_20531_NZ_AZCM01000099	0	0	0	0
104	Lactobacillus_antri_DSM_16041_NZ_GG700732	0	0	0	0
105	Lactobacillus_aquaticus_DSM_21051_NZ_AYZD01000033	0	0	0	0
106	Lactobacillus_brantae_DSM_23927_NZ_AYZQ01000009	0	0	0	0
107	Lactobacillus_camelliae_DSM_22697__JCM_13995_NZ_AYZJ01000063	0	0	0	0
108	Lactobacillus_capillatus_DSM_19910_NZ_AZEF01000051	0	0	0	0
109	Lactobacillus_ceti_DSM_22408_NZ_JQBZ01000014	0	0	0	0
110	Lactobacillus_concavus_DSM_17758_NZ_AZFX01000062	0	0	0	0
111	Lactobacillus_crispatus_DSM_20584__JCM_1185_NZ_AZCW01000099	0	0	0	0
112	Lactobacillus_curieae_strain_CCTCC_M_2011381_NZ_CP018906	0	0	0	0
113	Lactobacillus_delbrueckii_subsp_bulgaricus_ATCC_11842__JCM_1002_NC_008054	0	0	0	0
114	Lactobacillus_delbrueckii_subsp_delbrueckii_DSM_20074__JCM_1012_NZ_CP018615	0	0	0	0
115	Lactobacillus_delbrueckii_subsp_sunkii_strain_JCM_17838_NZ_CP018217	0	0	0	0
116	Lactobacillus_equigenerosi_DSM_18793__JCM_14505_NZ_BBAS01000038	0	0	0	0
117	Lactobacillus_floricola_DSM_23037__JCM_16512_NZ_AYZL01000006	0	0	0	0
118	Lactobacillus_frumenti_DSM_13145_NZ_AZER01000004	0	0	0	0
119	Lactobacillus_fuchuensis_DSM_14340__JCM_11249_NZ_AZEX01000059	0	0	0	0
120	Lactobacillus_gallinarum_DSM_10532__JCM_2011_NZ_AZEL01000059	0	0	0	0
121	Lactobacillus_gasseri_ATCC_33323__JCM_1131_NC_008530	0	0	0	0
122	Lactobacillus_ghanensis_DSM_18630_NZ_AZGB01000033	0	0	0	0
123	Lactobacillus_gigeriorum_DSM_23908__CRBIP_24_85_NZ_AYZO01000099	0	0	0	0
124	Lactobacillus_harbinensis_DSM_16991_NZ_AZFW01000073	0	0	0	0
125	Lactobacillus_hayakitensis_DSM_18933__JCM_14209_NZ_AZGD01000041	0	0	0	0
126	Lactobacillus_hominis_DSM_23910__CRBIP_24_179_NZ_AYZP01000009	0	0	0	0
127	Lactobacillus_hordei_DSM_19519_NZ_AZDX01000099	0	0	0	0
128	Lactobacillus_iners_DSM_13335_NZ_AZET01000009	0	0	0	0
129	Lactobacillus_ingluviei_DSM_15946_NZ_AZFK01000061	0	0	0	0
130	Lactobacillus_intestinalis_DSM_6629_NZ_AZGN01000047	0	0	0	0
131	Lactobacillus_jensenii_DSM_20557_NZ_AYYU01000099	0	0	0	0
132	Lactobacillus_johnsonii_ATCC_33200_NZ_GG670120	0	0	0	0
133	Lactobacillus_kitasatonis_DSM_16761__JCM_1039_NZ_BALU01000001	0	0	0	0
134	Lactobacillus_mellis_strain_Hon2_NZ_KQ033883	0	0	0	0
135	Lactobacillus_murinus_DSM_20452__NBRC_14221_NZ_AYYN01000054	0	0	0	0
136	Lactobacillus_nagelii_DSM_13675_NZ_AZEV01000041	0	0	0	0
137	Lactobacillus_oeni_DSM_19972_NZ_AZEH01000040	0	0	0	0
138	Lactobacillus_oris_DSM_4864_NZ_AZGE01000009	0	0	0	0
139	Lactobacillus_panis_DSM_6035_NZ_AZGM01000055	0	0	0	0
140	Lactobacillus_pasteurii_DSM_23907__CRBIP_24_76_strain_type_strain_CRBIP_24_76_NZ_CAKD01000001	0	0	0	0
141	Lactobacillus_perolens_DSM_12744_NZ_AZEC01000099	0	0	0	0
142	Lactobacillus_psittaci_DSM_15354_NZ_AUEI01000026	0	0	0	0
143	Lactobacillus_reuteri_JCM_1112_NC_010609	0	0	0	0
144	Lactobacillus_ruminis_DSM_20403__NBRC_102161_NZ_FOPI01000046	0	0	0	0
145	Lactobacillus_saerimneri_DSM_16049_NZ_AUHQ01000050	0	0	0	0
146	Lactobacillus_salivarius_DSM_20555__ATCC_11741_NZ_GG693221	0	0	0	0
147	Lactobacillus_satsumensis_DSM_16230__JCM_12392_NZ_AZFQ01000022	0	0	0	0
148	Lactobacillus_secaliphilus_strain_DSM_17896_NZ_JQBW01000005	0	0	0	0
149	Lactobacillus_senioris_DSM_24302__JCM_17472_NZ_AYZR01000005	0	0	0	0
150	Lactobacillus_shenzhenensis_LY_73_NZ_KI271643	0	0	0	0
151	Lactobacillus_siliginis_strain_DSM_22696_NZ_JQCB01000009	0	0	0	0
152	Lactobacillus_sucicola_DSM_21376__JCM_15457_NZ_AYZF01000005	0	0	0	0
153	Lactobacillus_uvarum_DSM_19971_NZ_AZEG01000099	0	0	0	0
154	Lactobacillus_vaginalis_DSM_5837__ATCC_49540_NZ_GG693412	0	0	0	0
155	Lactobacillus_vini_DSM_20605_NZ_AYYX01000099	0	0	0	0

## Sheet: Binary_Tannase
	Species	Tannase		Total genes
STT theo lectin		Tannase_G1	Tannase_G2
18	Lactobacillus_plantarum_subsp_plantarum_ATCC_14917__JCM_1149__CGMCC_1_2437_NZ_GL379769	1	1	2
6	Lactobacillus_paracollinoides_DSM_15502__JCM_11969_NZ_AZFD01000053	0	1	1
8	Lactobacillus_zymae_DSM_19395_NZ_AZDW01000048	0	1	1
10	Lactobacillus_collinoides_DSM_20515__JCM_1123_NZ_AYYR01000075	0	1	1
11	Lactobacillus_fabifermentans_DSM_21115_NZ_AYGX02000079	1	0	1
15	Lactobacillus_parabrevis_strain_LMG_11984_NZ_JQCI01000099	1	0	1
16	Lactobacillus_paraplantarum_DSM_10667_NZ_AZEO01000099	1	0	1
17	Lactobacillus_pentosus_DSM_20314_NZ_AZCU01000009	0	1	1
21	Lactobacillus_namurensis_DSM_19117_NZ_AZDT01000052	0	1	1
22	Lactobacillus_paucivorans_strain_DSM_22467_NZ_JQCA01000071	1	0	1
23	Lactobacillus_plantarum_subsp_argentoratensis_DSM_16365_NZ_AZFR01000063	1	0	1
36	Lactobacillus_senmaizukei_DSM_21775__NBRC_103853_NZ_AYZH01000009	1	0	1
37	Lactobacillus_alimentarius_DSM_20249_NZ_AZDQ01000045	1	0	1
50	Lactobacillus_herbarum_strain_TCF032_E4_NZ_LFEE01000001	0	1	1
80	Lactobacillus_gastricus_DSM_16045_NZ_AZFN01000009	1	0	1
96	Lactobacillus_apodemi_DSM_16634__JCM_16172_NZ_AZFT01000032	1	0	1
112	Lactobacillus_curieae_strain_CCTCC_M_2011381_NZ_CP018906	0	1	1
1	Lactobacillus_fructivorans_KCTC_3543__DSM_20203_NZ_GL622182	0	0	0
2	Lactobacillus_homohiochii_strain_DSM_20571_NZ_JQBN01000008	0	0	0
3	Lactobacillus_ozensis_DSM_23829__JCM_17196_NZ_AYYQ01000030	0	0	0
4	Lactobacillus_sanfranciscensis_DSM_20451_NZ_AYYM01000009	0	0	0
5	Lactobacillus_brevis_ATCC_14869__DSM_20054_NZ_AZCP01000009	0	0	0
7	Lactobacillus_similis_DSM_23365__JCM_2765_NZ_AYZM01000048	0	0	0
9	Lactobacillus_acidifarinae_DSM_19394_NZ_AZDV01000025	0	0	0
12	Lactobacillus_hammesii_DSM_16381_NZ_AZFS01000047	0	0	0
13	Lactobacillus_malefermentans_DSM_5705__KCTC_3548_NZ_AZGJ01000099	0	0	0
14	Lactobacillus_odoratitofui_DSM_19909__JCM_15043_NZ_AZEE01000024	0	0	0
19	Lactobacillus_kimchicus_JCM_15530_NZ_AZCX01000009	0	0	0
20	Lactobacillus_koreensis_JCM_16448_NZ_AZDP01000048	0	0	0
24	Lactobacillus_parafarraginis_DSM_18390__JCM_14109_NZ_AZFZ01000099	0	0	0
25	Lactobacillus_buchneri_DSM_20057_NZ_AZDM01000090	0	0	0
26	Lactobacillus_hilgardii_DSM_20176__ATCC_8290_NZ_GG669992	0	0	0
27	Lactobacillus_kefiri_DSM_20587__JCM_5818_NZ_AYYV01000076	0	0	0
28	Lactobacillus_otakiensis_DSM_19908__JCM_15040_NZ_AZED01000007	0	0	0
29	Lactobacillus_parabuchneri_DSM_5707__NBRC_107865_NZ_AZGK01000009	0	0	0
30	Lactobacillus_sunkii_DSM_19904_NZ_AZEA01000009	0	0	0
31	Lactobacillus_diolivorans_DSM_14421_NZ_AZEY01000061	0	0	0
32	Lactobacillus_farraginis_DSM_18382__JCM_14108_NZ_AZFY01000070	0	0	0
33	Lactobacillus_rapi_DSM_19907__JCM_15042_NZ_AZEI01000067	0	0	0
34	Lactobacillus_spicheri_DSM_15429_NZ_AZFC01000032	0	0	0
35	Lactobacillus_kunkeei_DSM_12361__ATCC_700308_strain_YH_15_NZ_JXDB01000016	0	0	0
38	Lactobacillus_heilongjiangensis_strain_DSM_28069_NZ_CP012559	0	0	0
39	Lactobacillus_kimchiensis_strain_DSM_24716_NZ_JQCF01000009	0	0	0
40	Lactobacillus_nantensis_DSM_16982_NZ_AZFV01000095	0	0	0
41	Lactobacillus_paralimentarius_DSM_13238__JCM_10415_NZ_BAMH01000001	0	0	0
42	Lactobacillus_paralimentarius_DSM_19674_NZ_AZDY01000040	0	0	0
43	Lactobacillus_farciminis_KCTC_3681__DSM_20184_NZ_GL575020	0	0	0
44	Lactobacillus_futsaii_JCM_17355_NZ_AZDO01000063	0	0	0
45	Lactobacillus_mindensis_DSM_14500_NZ_AZEZ01000007	0	0	0
46	Lactobacillus_paralimentarius_DSM_13961__JCM_10707_NZ_AZDH01000008	0	0	0
47	Lactobacillus_bifermentans_DSM_20003_NZ_AZDA01000067	0	0	0
48	Lactobacillus_coryniformis_subsp_coryniformis_KCTC_3167__DSM_20001_NZ_GL544641	0	0	0
49	Lactobacillus_dextrinicus_DSM_20335_NZ_AYYK01000007	0	0	0
51	Lactobacillus_manihotivorans_DSM_13343__JCM_12514_NZ_AZEU01000067	0	0	0
52	Lactobacillus_nodensis_DSM_19682__JCM_14932__NBRC_107160_NZ_AZDZ01000007	0	0	0
53	Lactobacillus_pantheris_DSM_15945__JCM_12539__NBRC_106106_NZ_AZFJ01000030	0	0	0
54	Lactobacillus_rossiae_DSM_15814_NZ_AZFF01000009	0	0	0
55	Lactobacillus_sakei_subsp_sakei_DSM_20017__JCM_1157_NZ_AZDN01000009	0	0	0
56	Lactobacillus_selangorensis_strain_ATCC_BAA_66_NZ_JQAT01000099	0	0	0
57	Lactobacillus_sharpeae_JCM_1186__DSM_20505_NZ_AYYO01000051	0	0	0
58	Lactobacillus_suebicus_DSM_5007__KCTC_3549_NZ_AZGF01000009	0	0	0
59	Lactobacillus_thailandensis_DSM_22698__JCM_13996_NZ_AYZK01000009	0	0	0
60	Lactobacillus_vaccinostercus_DSM_20634_NZ_AYYY01000052	0	0	0
61	Lactobacillus_versmoldensis_DSM_14857__KCTC_3814_NZ_AZFA01000009	0	0	0
62	Lactobacillus_helveticus_DSM_20075__CGMCC_1_1877_NZ_GG700752	0	0	0
63	Lactobacillus_animalis_KCTC_3501__DSM_20602_NZ_GL573159	0	0	0
64	Lactobacillus_aviarius_subsp_araffinosus_DSM_20653_NZ_AYYZ01000031	0	0	0
65	Lactobacillus_aviarius_subsp_aviarius_DSM_20655_NZ_AYZA01000005	0	0	0
66	Lactobacillus_coryniformis_subsp_torquens_DSM_20004__KCTC_3535_NZ_AZDC01000099	0	0	0
67	Lactobacillus_equi_DSM_15833__JCM_10991_NZ_AZFH01000062	0	0	0
68	Lactobacillus_fermentum_ATCC_14931_NZ_GG669900	0	0	0
69	Lactobacillus_graminis_DSM_20719_NZ_AYZB01000060	0	0	0
70	Lactobacillus_hamsteri_DSM_5661__JCM_6256_NZ_AZGI01000067	0	0	0
71	Lactobacillus_mucosae_DSM_13345_NZ_AZEQ01000091	0	0	0
72	Lactobacillus_pontis_DSM_8475_NZ_AZGO01000046	0	0	0
73	Lactobacillus_sakei_subsp_carnosus_DSM_15831_NZ_AZFG01000065	0	0	0
74	Lactobacillus_tucceti_DSM_20183_NZ_AZDG01000009	0	0	0
75	Lactobacillus_ultunensis_DSM_16047_NZ_GG693253	0	0	0
76	Lactobacillus_rhamnosus_DSM_20021__JCM_1136__NBRC_3425_NZ_AZCQ01000009	0	0	0
77	Lactobacillus_cacaonum_DSM_21116_NZ_AYZE01000006	0	0	0
78	Lactobacillus_composti_DSM_18527__JCM_14202_NZ_AZGA01000059	0	0	0
79	Lactobacillus_crustorum_strain_LMG_23699_NZ_JQCK01000009	0	0	0
81	Lactobacillus_ginsenosidimutans_strain_EMML_3041_NZ_CP012034	0	0	0
82	Lactobacillus_kalixensis_DSM_16043_NZ_AZFM01000099	0	0	0
83	Lactobacillus_mali_KCTC_3596__DSM_20444_NZ_BACP01000001	0	0	0
84	Lactobacillus_oligofermentans_DSM_15707__LMG_22743_NZ_AZFE01000032	0	0	0
85	Lactobacillus_pobuzihii_E100301__KCTC_13174_NZ_APCP01000113	0	0	0
86	Lactobacillus_rennini_DSM_20253_NZ_AYYI01000077	0	0	0
87	Lactobacillus_saniviri_JCM_17471__DSM_24301_NZ_JQCE01000064	0	0	0
88	Lactobacillus_taiwanensis_DSM_21401_NZ_AYZG01000005	0	0	0
89	Lactobacillus_wasatchensis_strain_WDC04_NZ_AWTT01000105	0	0	0
90	Lactobacillus_paracasei_subsp_tolerans_DSM_20258_NZ_AYYJ01000099	0	0	0
91	Lactobacillus_zeae_DSM_20178__KCTC_3804_NZ_AZCT01000009	0	0	0
92	Lactobacillus_delbrueckii_subsp_jakobsenii_ZN7a_9__DSM_26046_NZ_CP018218	0	0	0
93	Lactobacillus_kefiranofaciens_strain_ATCC_43761_NZ_FMXC01000045	0	0	0
94	Lactobacillus_kefiranofaciens_subsp_kefirgranum_DSM_10550__JCM_8572_NZ_AZEM01000056	0	0	0
95	Lactobacillus_kisonensis_DSM_19906__JCM_15041_NZ_AZEB01000099	0	0	0
97	Lactobacillus_acetotolerans_DSM_20749__JCM_3825_NZ_AYZC01000099	0	0	0
98	Lactobacillus_acidipiscis_strain_DSM_15353_NZ_JQBK01000099	0	0	0
99	Lactobacillus_acidophilus_DSM_20079__JCM_1132__NBRC_13951_NZ_BCVR01000018	0	0	0
100	Lactobacillus_agilis_DSM_20509_NZ_AYYP01000039	0	0	0
101	Lactobacillus_amylolyticus_DSM_11664_NZ_AZEP01000098	0	0	0
102	Lactobacillus_amylophilus_DSM_20533__JCM_1125_NZ_CP018888	0	0	0
103	Lactobacillus_amylovorus_DSM_20531_NZ_AZCM01000099	0	0	0
104	Lactobacillus_antri_DSM_16041_NZ_GG700732	0	0	0
105	Lactobacillus_aquaticus_DSM_21051_NZ_AYZD01000033	0	0	0
106	Lactobacillus_brantae_DSM_23927_NZ_AYZQ01000009	0	0	0
107	Lactobacillus_camelliae_DSM_22697__JCM_13995_NZ_AYZJ01000063	0	0	0
108	Lactobacillus_capillatus_DSM_19910_NZ_AZEF01000051	0	0	0
109	Lactobacillus_ceti_DSM_22408_NZ_JQBZ01000014	0	0	0
110	Lactobacillus_concavus_DSM_17758_NZ_AZFX01000062	0	0	0
111	Lactobacillus_crispatus_DSM_20584__JCM_1185_NZ_AZCW01000099	0	0	0
113	Lactobacillus_delbrueckii_subsp_bulgaricus_ATCC_11842__JCM_1002_NC_008054	0	0	0
114	Lactobacillus_delbrueckii_subsp_delbrueckii_DSM_20074__JCM_1012_NZ_CP018615	0	0	0
115	Lactobacillus_delbrueckii_subsp_sunkii_strain_JCM_17838_NZ_CP018217	0	0	0
116	Lactobacillus_equigenerosi_DSM_18793__JCM_14505_NZ_BBAS01000038	0	0	0
117	Lactobacillus_floricola_DSM_23037__JCM_16512_NZ_AYZL01000006	0	0	0
118	Lactobacillus_frumenti_DSM_13145_NZ_AZER01000004	0	0	0
119	Lactobacillus_fuchuensis_DSM_14340__JCM_11249_NZ_AZEX01000059	0	0	0
120	Lactobacillus_gallinarum_DSM_10532__JCM_2011_NZ_AZEL01000059	0	0	0
121	Lactobacillus_gasseri_ATCC_33323__JCM_1131_NC_008530	0	0	0
122	Lactobacillus_ghanensis_DSM_18630_NZ_AZGB01000033	0	0	0
123	Lactobacillus_gigeriorum_DSM_23908__CRBIP_24_85_NZ_AYZO01000099	0	0	0
124	Lactobacillus_harbinensis_DSM_16991_NZ_AZFW01000073	0	0	0
125	Lactobacillus_hayakitensis_DSM_18933__JCM_14209_NZ_AZGD01000041	0	0	0
126	Lactobacillus_hominis_DSM_23910__CRBIP_24_179_NZ_AYZP01000009	0	0	0
127	Lactobacillus_hordei_DSM_19519_NZ_AZDX01000099	0	0	0
128	Lactobacillus_iners_DSM_13335_NZ_AZET01000009	0	0	0
129	Lactobacillus_ingluviei_DSM_15946_NZ_AZFK01000061	0	0	0
130	Lactobacillus_intestinalis_DSM_6629_NZ_AZGN01000047	0	0	0
131	Lactobacillus_jensenii_DSM_20557_NZ_AYYU01000099	0	0	0
132	Lactobacillus_johnsonii_ATCC_33200_NZ_GG670120	0	0	0
133	Lactobacillus_kitasatonis_DSM_16761__JCM_1039_NZ_BALU01000001	0	0	0
134	Lactobacillus_mellis_strain_Hon2_NZ_KQ033883	0	0	0
135	Lactobacillus_murinus_DSM_20452__NBRC_14221_NZ_AYYN01000054	0	0	0
136	Lactobacillus_nagelii_DSM_13675_NZ_AZEV01000041	0	0	0
137	Lactobacillus_oeni_DSM_19972_NZ_AZEH01000040	0	0	0
138	Lactobacillus_oris_DSM_4864_NZ_AZGE01000009	0	0	0
139	Lactobacillus_panis_DSM_6035_NZ_AZGM01000055	0	0	0
140	Lactobacillus_pasteurii_DSM_23907__CRBIP_24_76_strain_type_strain_CRBIP_24_76_NZ_CAKD01000001	0	0	0
141	Lactobacillus_perolens_DSM_12744_NZ_AZEC01000099	0	0	0
142	Lactobacillus_psittaci_DSM_15354_NZ_AUEI01000026	0	0	0
143	Lactobacillus_reuteri_JCM_1112_NC_010609	0	0	0
144	Lactobacillus_ruminis_DSM_20403__NBRC_102161_NZ_FOPI01000046	0	0	0
145	Lactobacillus_saerimneri_DSM_16049_NZ_AUHQ01000050	0	0	0
146	Lactobacillus_salivarius_DSM_20555__ATCC_11741_NZ_GG693221	0	0	0
147	Lactobacillus_satsumensis_DSM_16230__JCM_12392_NZ_AZFQ01000022	0	0	0
148	Lactobacillus_secaliphilus_strain_DSM_17896_NZ_JQBW01000005	0	0	0
149	Lactobacillus_senioris_DSM_24302__JCM_17472_NZ_AYZR01000005	0	0	0
150	Lactobacillus_shenzhenensis_LY_73_NZ_KI271643	0	0	0
151	Lactobacillus_siliginis_strain_DSM_22696_NZ_JQCB01000009	0	0	0
152	Lactobacillus_sucicola_DSM_21376__JCM_15457_NZ_AYZF01000005	0	0	0
153	Lactobacillus_uvarum_DSM_19971_NZ_AZEG01000099	0	0	0
154	Lactobacillus_vaginalis_DSM_5837__ATCC_49540_NZ_GG693412	0	0	0
155	Lactobacillus_vini_DSM_20605_NZ_AYYX01000099	0	0	0

## Sheet: Binary_Phenolic
	Species	Phenolic related metabolic genes			Total genes
STT theo lectin		Phenolic_G1	Phenolic_G2	Phenolic_G3
37	Lactobacillus_alimentarius_DSM_20249_NZ_AZDQ01000045	1	1	1	3
38	Lactobacillus_heilongjiangensis_strain_DSM_28069_NZ_CP012559	1	1	1	3
39	Lactobacillus_kimchiensis_strain_DSM_24716_NZ_JQCF01000009	1	1	1	3
40	Lactobacillus_nantensis_DSM_16982_NZ_AZFV01000095	1	1	1	3
41	Lactobacillus_paralimentarius_DSM_13238__JCM_10415_NZ_BAMH01000001	1	1	1	3
42	Lactobacillus_paralimentarius_DSM_19674_NZ_AZDY01000040	1	1	1	3
5	Lactobacillus_brevis_ATCC_14869__DSM_20054_NZ_AZCP01000009	1	1	0	2
6	Lactobacillus_paracollinoides_DSM_15502__JCM_11969_NZ_AZFD01000053	1	1	0	2
7	Lactobacillus_similis_DSM_23365__JCM_2765_NZ_AYZM01000048	1	1	0	2
8	Lactobacillus_zymae_DSM_19395_NZ_AZDW01000048	1	1	0	2
9	Lactobacillus_acidifarinae_DSM_19394_NZ_AZDV01000025	1	1	0	2
10	Lactobacillus_collinoides_DSM_20515__JCM_1123_NZ_AYYR01000075	1	1	0	2
11	Lactobacillus_fabifermentans_DSM_21115_NZ_AYGX02000079	1	1	0	2
12	Lactobacillus_hammesii_DSM_16381_NZ_AZFS01000047	1	1	0	2
13	Lactobacillus_malefermentans_DSM_5705__KCTC_3548_NZ_AZGJ01000099	1	1	0	2
14	Lactobacillus_odoratitofui_DSM_19909__JCM_15043_NZ_AZEE01000024	1	1	0	2
15	Lactobacillus_parabrevis_strain_LMG_11984_NZ_JQCI01000099	1	1	0	2
16	Lactobacillus_paraplantarum_DSM_10667_NZ_AZEO01000099	1	1	0	2
17	Lactobacillus_pentosus_DSM_20314_NZ_AZCU01000009	1	1	0	2
18	Lactobacillus_plantarum_subsp_plantarum_ATCC_14917__JCM_1149__CGMCC_1_2437_NZ_GL379769	1	1	0	2
43	Lactobacillus_farciminis_KCTC_3681__DSM_20184_NZ_GL575020	0	1	1	2
44	Lactobacillus_futsaii_JCM_17355_NZ_AZDO01000063	1	0	1	2
45	Lactobacillus_mindensis_DSM_14500_NZ_AZEZ01000007	1	0	1	2
46	Lactobacillus_paralimentarius_DSM_13961__JCM_10707_NZ_AZDH01000008	1	0	1	2
47	Lactobacillus_bifermentans_DSM_20003_NZ_AZDA01000067	1	1	0	2
48	Lactobacillus_coryniformis_subsp_coryniformis_KCTC_3167__DSM_20001_NZ_GL544641	1	1	0	2
49	Lactobacillus_dextrinicus_DSM_20335_NZ_AYYK01000007	1	1	0	2
50	Lactobacillus_herbarum_strain_TCF032_E4_NZ_LFEE01000001	1	1	0	2
51	Lactobacillus_manihotivorans_DSM_13343__JCM_12514_NZ_AZEU01000067	1	1	0	2
52	Lactobacillus_nodensis_DSM_19682__JCM_14932__NBRC_107160_NZ_AZDZ01000007	1	1	0	2
53	Lactobacillus_pantheris_DSM_15945__JCM_12539__NBRC_106106_NZ_AZFJ01000030	1	1	0	2
54	Lactobacillus_rossiae_DSM_15814_NZ_AZFF01000009	1	1	0	2
55	Lactobacillus_sakei_subsp_sakei_DSM_20017__JCM_1157_NZ_AZDN01000009	1	1	0	2
56	Lactobacillus_selangorensis_strain_ATCC_BAA_66_NZ_JQAT01000099	1	1	0	2
57	Lactobacillus_sharpeae_JCM_1186__DSM_20505_NZ_AYYO01000051	1	1	0	2
58	Lactobacillus_suebicus_DSM_5007__KCTC_3549_NZ_AZGF01000009	1	1	0	2
59	Lactobacillus_thailandensis_DSM_22698__JCM_13996_NZ_AYZK01000009	1	1	0	2
60	Lactobacillus_vaccinostercus_DSM_20634_NZ_AYYY01000052	1	1	0	2
61	Lactobacillus_versmoldensis_DSM_14857__KCTC_3814_NZ_AZFA01000009	1	1	0	2
19	Lactobacillus_kimchicus_JCM_15530_NZ_AZCX01000009	0	1	0	1
20	Lactobacillus_koreensis_JCM_16448_NZ_AZDP01000048	0	1	0	1
21	Lactobacillus_namurensis_DSM_19117_NZ_AZDT01000052	0	1	0	1
22	Lactobacillus_paucivorans_strain_DSM_22467_NZ_JQCA01000071	0	1	0	1
23	Lactobacillus_plantarum_subsp_argentoratensis_DSM_16365_NZ_AZFR01000063	0	1	0	1
24	Lactobacillus_parafarraginis_DSM_18390__JCM_14109_NZ_AZFZ01000099	1	0	0	1
62	Lactobacillus_helveticus_DSM_20075__CGMCC_1_1877_NZ_GG700752	0	1	0	1
63	Lactobacillus_animalis_KCTC_3501__DSM_20602_NZ_GL573159	0	1	0	1
64	Lactobacillus_aviarius_subsp_araffinosus_DSM_20653_NZ_AYYZ01000031	0	1	0	1
65	Lactobacillus_aviarius_subsp_aviarius_DSM_20655_NZ_AYZA01000005	0	1	0	1
66	Lactobacillus_coryniformis_subsp_torquens_DSM_20004__KCTC_3535_NZ_AZDC01000099	0	1	0	1
67	Lactobacillus_equi_DSM_15833__JCM_10991_NZ_AZFH01000062	0	1	0	1
68	Lactobacillus_fermentum_ATCC_14931_NZ_GG669900	0	1	0	1
69	Lactobacillus_graminis_DSM_20719_NZ_AYZB01000060	0	1	0	1
70	Lactobacillus_hamsteri_DSM_5661__JCM_6256_NZ_AZGI01000067	0	1	0	1
71	Lactobacillus_mucosae_DSM_13345_NZ_AZEQ01000091	0	1	0	1
72	Lactobacillus_pontis_DSM_8475_NZ_AZGO01000046	0	1	0	1
73	Lactobacillus_sakei_subsp_carnosus_DSM_15831_NZ_AZFG01000065	0	1	0	1
74	Lactobacillus_tucceti_DSM_20183_NZ_AZDG01000009	0	1	0	1
75	Lactobacillus_ultunensis_DSM_16047_NZ_GG693253	0	1	0	1
76	Lactobacillus_rhamnosus_DSM_20021__JCM_1136__NBRC_3425_NZ_AZCQ01000009	1	0	0	1
77	Lactobacillus_cacaonum_DSM_21116_NZ_AYZE01000006	1	0	0	1
78	Lactobacillus_composti_DSM_18527__JCM_14202_NZ_AZGA01000059	1	0	0	1
79	Lactobacillus_crustorum_strain_LMG_23699_NZ_JQCK01000009	1	0	0	1
80	Lactobacillus_gastricus_DSM_16045_NZ_AZFN01000009	1	0	0	1
81	Lactobacillus_ginsenosidimutans_strain_EMML_3041_NZ_CP012034	1	0	0	1
82	Lactobacillus_kalixensis_DSM_16043_NZ_AZFM01000099	1	0	0	1
83	Lactobacillus_mali_KCTC_3596__DSM_20444_NZ_BACP01000001	1	0	0	1
84	Lactobacillus_oligofermentans_DSM_15707__LMG_22743_NZ_AZFE01000032	1	0	0	1
85	Lactobacillus_pobuzihii_E100301__KCTC_13174_NZ_APCP01000113	1	0	0	1
86	Lactobacillus_rennini_DSM_20253_NZ_AYYI01000077	1	0	0	1
87	Lactobacillus_saniviri_JCM_17471__DSM_24301_NZ_JQCE01000064	1	0	0	1
88	Lactobacillus_taiwanensis_DSM_21401_NZ_AYZG01000005	1	0	0	1
89	Lactobacillus_wasatchensis_strain_WDC04_NZ_AWTT01000105	1	0	0	1
1	Lactobacillus_fructivorans_KCTC_3543__DSM_20203_NZ_GL622182	0	0	0	0
2	Lactobacillus_homohiochii_strain_DSM_20571_NZ_JQBN01000008	0	0	0	0
3	Lactobacillus_ozensis_DSM_23829__JCM_17196_NZ_AYYQ01000030	0	0	0	0
4	Lactobacillus_sanfranciscensis_DSM_20451_NZ_AYYM01000009	0	0	0	0
25	Lactobacillus_buchneri_DSM_20057_NZ_AZDM01000090	0	0	0	0
26	Lactobacillus_hilgardii_DSM_20176__ATCC_8290_NZ_GG669992	0	0	0	0
27	Lactobacillus_kefiri_DSM_20587__JCM_5818_NZ_AYYV01000076	0	0	0	0
28	Lactobacillus_otakiensis_DSM_19908__JCM_15040_NZ_AZED01000007	0	0	0	0
29	Lactobacillus_parabuchneri_DSM_5707__NBRC_107865_NZ_AZGK01000009	0	0	0	0
30	Lactobacillus_sunkii_DSM_19904_NZ_AZEA01000009	0	0	0	0
31	Lactobacillus_diolivorans_DSM_14421_NZ_AZEY01000061	0	0	0	0
32	Lactobacillus_farraginis_DSM_18382__JCM_14108_NZ_AZFY01000070	0	0	0	0
33	Lactobacillus_rapi_DSM_19907__JCM_15042_NZ_AZEI01000067	0	0	0	0
34	Lactobacillus_spicheri_DSM_15429_NZ_AZFC01000032	0	0	0	0
35	Lactobacillus_kunkeei_DSM_12361__ATCC_700308_strain_YH_15_NZ_JXDB01000016	0	0	0	0
36	Lactobacillus_senmaizukei_DSM_21775__NBRC_103853_NZ_AYZH01000009	0	0	0	0
90	Lactobacillus_paracasei_subsp_tolerans_DSM_20258_NZ_AYYJ01000099	0	0	0	0
91	Lactobacillus_zeae_DSM_20178__KCTC_3804_NZ_AZCT01000009	0	0	0	0
92	Lactobacillus_delbrueckii_subsp_jakobsenii_ZN7a_9__DSM_26046_NZ_CP018218	0	0	0	0
93	Lactobacillus_kefiranofaciens_strain_ATCC_43761_NZ_FMXC01000045	0	0	0	0
94	Lactobacillus_kefiranofaciens_subsp_kefirgranum_DSM_10550__JCM_8572_NZ_AZEM01000056	0	0	0	0
95	Lactobacillus_kisonensis_DSM_19906__JCM_15041_NZ_AZEB01000099	0	0	0	0
96	Lactobacillus_apodemi_DSM_16634__JCM_16172_NZ_AZFT01000032	0	0	0	0
97	Lactobacillus_acetotolerans_DSM_20749__JCM_3825_NZ_AYZC01000099	0	0	0	0
98	Lactobacillus_acidipiscis_strain_DSM_15353_NZ_JQBK01000099	0	0	0	0
99	Lactobacillus_acidophilus_DSM_20079__JCM_1132__NBRC_13951_NZ_BCVR01000018	0	0	0	0
100	Lactobacillus_agilis_DSM_20509_NZ_AYYP01000039	0	0	0	0
101	Lactobacillus_amylolyticus_DSM_11664_NZ_AZEP01000098	0	0	0	0
102	Lactobacillus_amylophilus_DSM_20533__JCM_1125_NZ_CP018888	0	0	0	0
103	Lactobacillus_amylovorus_DSM_20531_NZ_AZCM01000099	0	0	0	0
104	Lactobacillus_antri_DSM_16041_NZ_GG700732	0	0	0	0
105	Lactobacillus_aquaticus_DSM_21051_NZ_AYZD01000033	0	0	0	0
106	Lactobacillus_brantae_DSM_23927_NZ_AYZQ01000009	0	0	0	0
107	Lactobacillus_camelliae_DSM_22697__JCM_13995_NZ_AYZJ01000063	0	0	0	0
108	Lactobacillus_capillatus_DSM_19910_NZ_AZEF01000051	0	0	0	0
109	Lactobacillus_ceti_DSM_22408_NZ_JQBZ01000014	0	0	0	0
110	Lactobacillus_concavus_DSM_17758_NZ_AZFX01000062	0	0	0	0
111	Lactobacillus_crispatus_DSM_20584__JCM_1185_NZ_AZCW01000099	0	0	0	0
112	Lactobacillus_curieae_strain_CCTCC_M_2011381_NZ_CP018906	0	0	0	0
113	Lactobacillus_delbrueckii_subsp_bulgaricus_ATCC_11842__JCM_1002_NC_008054	0	0	0	0
114	Lactobacillus_delbrueckii_subsp_delbrueckii_DSM_20074__JCM_1012_NZ_CP018615	0	0	0	0
115	Lactobacillus_delbrueckii_subsp_sunkii_strain_JCM_17838_NZ_CP018217	0	0	0	0
116	Lactobacillus_equigenerosi_DSM_18793__JCM_14505_NZ_BBAS01000038	0	0	0	0
117	Lactobacillus_floricola_DSM_23037__JCM_16512_NZ_AYZL01000006	0	0	0	0
118	Lactobacillus_frumenti_DSM_13145_NZ_AZER01000004	0	0	0	0
119	Lactobacillus_fuchuensis_DSM_14340__JCM_11249_NZ_AZEX01000059	0	0	0	0
120	Lactobacillus_gallinarum_DSM_10532__JCM_2011_NZ_AZEL01000059	0	0	0	0
121	Lactobacillus_gasseri_ATCC_33323__JCM_1131_NC_008530	0	0	0	0
122	Lactobacillus_ghanensis_DSM_18630_NZ_AZGB01000033	0	0	0	0
123	Lactobacillus_gigeriorum_DSM_23908__CRBIP_24_85_NZ_AYZO01000099	0	0	0	0
124	Lactobacillus_harbinensis_DSM_16991_NZ_AZFW01000073	0	0	0	0
125	Lactobacillus_hayakitensis_DSM_18933__JCM_14209_NZ_AZGD01000041	0	0	0	0
126	Lactobacillus_hominis_DSM_23910__CRBIP_24_179_NZ_AYZP01000009	0	0	0	0
127	Lactobacillus_hordei_DSM_19519_NZ_AZDX01000099	0	0	0	0
128	Lactobacillus_iners_DSM_13335_NZ_AZET01000009	0	0	0	0
129	Lactobacillus_ingluviei_DSM_15946_NZ_AZFK01000061	0	0	0	0
130	Lactobacillus_intestinalis_DSM_6629_NZ_AZGN01000047	0	0	0	0
131	Lactobacillus_jensenii_DSM_20557_NZ_AYYU01000099	0	0	0	0
132	Lactobacillus_johnsonii_ATCC_33200_NZ_GG670120	0	0	0	0
133	Lactobacillus_kitasatonis_DSM_16761__JCM_1039_NZ_BALU01000001	0	0	0	0
134	Lactobacillus_mellis_strain_Hon2_NZ_KQ033883	0	0	0	0
135	Lactobacillus_murinus_DSM_20452__NBRC_14221_NZ_AYYN01000054	0	0	0	0
136	Lactobacillus_nagelii_DSM_13675_NZ_AZEV01000041	0	0	0	0
137	Lactobacillus_oeni_DSM_19972_NZ_AZEH01000040	0	0	0	0
138	Lactobacillus_oris_DSM_4864_NZ_AZGE01000009	0	0	0	0
139	Lactobacillus_panis_DSM_6035_NZ_AZGM01000055	0	0	0	0
140	Lactobacillus_pasteurii_DSM_23907__CRBIP_24_76_strain_type_strain_CRBIP_24_76_NZ_CAKD01000001	0	0	0	0
141	Lactobacillus_perolens_DSM_12744_NZ_AZEC01000099	0	0	0	0
142	Lactobacillus_psittaci_DSM_15354_NZ_AUEI01000026	0	0	0	0
143	Lactobacillus_reuteri_JCM_1112_NC_010609	0	0	0	0
144	Lactobacillus_ruminis_DSM_20403__NBRC_102161_NZ_FOPI01000046	0	0	0	0
145	Lactobacillus_saerimneri_DSM_16049_NZ_AUHQ01000050	0	0	0	0
146	Lactobacillus_salivarius_DSM_20555__ATCC_11741_NZ_GG693221	0	0	0	0
147	Lactobacillus_satsumensis_DSM_16230__JCM_12392_NZ_AZFQ01000022	0	0	0	0
148	Lactobacillus_secaliphilus_strain_DSM_17896_NZ_JQBW01000005	0	0	0	0
149	Lactobacillus_senioris_DSM_24302__JCM_17472_NZ_AYZR01000005	0	0	0	0
150	Lactobacillus_shenzhenensis_LY_73_NZ_KI271643	0	0	0	0
151	Lactobacillus_siliginis_strain_DSM_22696_NZ_JQCB01000009	0	0	0	0
152	Lactobacillus_sucicola_DSM_21376__JCM_15457_NZ_AYZF01000005	0	0	0	0
153	Lactobacillus_uvarum_DSM_19971_NZ_AZEG01000099	0	0	0	0
154	Lactobacillus_vaginalis_DSM_5837__ATCC_49540_NZ_GG693412	0	0	0	0
155	Lactobacillus_vini_DSM_20605_NZ_AYYX01000099	0	0	0	0

## Sheet: Binary_Trypsin
Species	trypsin-like serine protease		Total genes
	trypsin-like_G1	trypsin-like_G2
Lactobacillus_fructivorans_KCTC_3543__DSM_20203_NZ_GL622182	0	1	1
Lactobacillus_homohiochii_strain_DSM_20571_NZ_JQBN01000008	0	1	1
Lactobacillus_ozensis_DSM_23829__JCM_17196_NZ_AYYQ01000030	0	1	1
Lactobacillus_sanfranciscensis_DSM_20451_NZ_AYYM01000009	0	1	1
Lactobacillus_brevis_ATCC_14869__DSM_20054_NZ_AZCP01000009	1	0	1
Lactobacillus_paracollinoides_DSM_15502__JCM_11969_NZ_AZFD01000053	1	0	1
Lactobacillus_similis_DSM_23365__JCM_2765_NZ_AYZM01000048	1	0	1
Lactobacillus_zymae_DSM_19395_NZ_AZDW01000048	1	0	1
Lactobacillus_acidifarinae_DSM_19394_NZ_AZDV01000025	1	0	1
Lactobacillus_collinoides_DSM_20515__JCM_1123_NZ_AYYR01000075	1	0	1
Lactobacillus_fabifermentans_DSM_21115_NZ_AYGX02000079	1	0	1
Lactobacillus_hammesii_DSM_16381_NZ_AZFS01000047	1	0	1
Lactobacillus_malefermentans_DSM_5705__KCTC_3548_NZ_AZGJ01000099	1	0	1
Lactobacillus_odoratitofui_DSM_19909__JCM_15043_NZ_AZEE01000024	1	0	1
Lactobacillus_parabrevis_strain_LMG_11984_NZ_JQCI01000099	1	0	1
Lactobacillus_paraplantarum_DSM_10667_NZ_AZEO01000099	1	0	1
Lactobacillus_pentosus_DSM_20314_NZ_AZCU01000009	1	0	1
Lactobacillus_plantarum_subsp_plantarum_ATCC_14917__JCM_1149__CGMCC_1_2437_NZ_GL379769	1	0	1
Lactobacillus_kimchicus_JCM_15530_NZ_AZCX01000009	1	0	1
Lactobacillus_koreensis_JCM_16448_NZ_AZDP01000048	1	0	1
Lactobacillus_namurensis_DSM_19117_NZ_AZDT01000052	1	0	1
Lactobacillus_paucivorans_strain_DSM_22467_NZ_JQCA01000071	1	0	1
Lactobacillus_plantarum_subsp_argentoratensis_DSM_16365_NZ_AZFR01000063	1	0	1
Lactobacillus_parafarraginis_DSM_18390__JCM_14109_NZ_AZFZ01000099	1	0	1
Lactobacillus_buchneri_DSM_20057_NZ_AZDM01000090	1	0	1
Lactobacillus_hilgardii_DSM_20176__ATCC_8290_NZ_GG669992	1	0	1
Lactobacillus_kefiri_DSM_20587__JCM_5818_NZ_AYYV01000076	1	0	1
Lactobacillus_otakiensis_DSM_19908__JCM_15040_NZ_AZED01000007	1	0	1
Lactobacillus_parabuchneri_DSM_5707__NBRC_107865_NZ_AZGK01000009	1	0	1
Lactobacillus_sunkii_DSM_19904_NZ_AZEA01000009	1	0	1
Lactobacillus_diolivorans_DSM_14421_NZ_AZEY01000061	1	0	1
Lactobacillus_farraginis_DSM_18382__JCM_14108_NZ_AZFY01000070	1	0	1
Lactobacillus_rapi_DSM_19907__JCM_15042_NZ_AZEI01000067	1	0	1
Lactobacillus_spicheri_DSM_15429_NZ_AZFC01000032	1	0	1
Lactobacillus_kunkeei_DSM_12361__ATCC_700308_strain_YH_15_NZ_JXDB01000016	1	0	1
Lactobacillus_senmaizukei_DSM_21775__NBRC_103853_NZ_AYZH01000009	1	0	1
Lactobacillus_alimentarius_DSM_20249_NZ_AZDQ01000045	0	0	0
Lactobacillus_heilongjiangensis_strain_DSM_28069_NZ_CP012559	0	0	0
Lactobacillus_kimchiensis_strain_DSM_24716_NZ_JQCF01000009	0	0	0
Lactobacillus_nantensis_DSM_16982_NZ_AZFV01000095	0	0	0
Lactobacillus_paralimentarius_DSM_13238__JCM_10415_NZ_BAMH01000001	0	0	0
Lactobacillus_paralimentarius_DSM_19674_NZ_AZDY01000040	0	0	0
Lactobacillus_farciminis_KCTC_3681__DSM_20184_NZ_GL575020	0	0	0
Lactobacillus_futsaii_JCM_17355_NZ_AZDO01000063	0	0	0
Lactobacillus_mindensis_DSM_14500_NZ_AZEZ01000007	0	0	0
Lactobacillus_paralimentarius_DSM_13961__JCM_10707_NZ_AZDH01000008	0	0	0
Lactobacillus_bifermentans_DSM_20003_NZ_AZDA01000067	0	0	0
Lactobacillus_coryniformis_subsp_coryniformis_KCTC_3167__DSM_20001_NZ_GL544641	0	0	0
Lactobacillus_dextrinicus_DSM_20335_NZ_AYYK01000007	0	0	0
Lactobacillus_herbarum_strain_TCF032_E4_NZ_LFEE01000001	0	0	0
Lactobacillus_manihotivorans_DSM_13343__JCM_12514_NZ_AZEU01000067	0	0	0
Lactobacillus_nodensis_DSM_19682__JCM_14932__NBRC_107160_NZ_AZDZ01000007	0	0	0
Lactobacillus_pantheris_DSM_15945__JCM_12539__NBRC_106106_NZ_AZFJ01000030	0	0	0
Lactobacillus_rossiae_DSM_15814_NZ_AZFF01000009	0	0	0
Lactobacillus_sakei_subsp_sakei_DSM_20017__JCM_1157_NZ_AZDN01000009	0	0	0
Lactobacillus_selangorensis_strain_ATCC_BAA_66_NZ_JQAT01000099	0	0	0
Lactobacillus_sharpeae_JCM_1186__DSM_20505_NZ_AYYO01000051	0	0	0
Lactobacillus_suebicus_DSM_5007__KCTC_3549_NZ_AZGF01000009	0	0	0
Lactobacillus_thailandensis_DSM_22698__JCM_13996_NZ_AYZK01000009	0	0	0
Lactobacillus_vaccinostercus_DSM_20634_NZ_AYYY01000052	0	0	0
Lactobacillus_versmoldensis_DSM_14857__KCTC_3814_NZ_AZFA01000009	0	0	0
Lactobacillus_helveticus_DSM_20075__CGMCC_1_1877_NZ_GG700752	0	0	0
Lactobacillus_animalis_KCTC_3501__DSM_20602_NZ_GL573159	0	0	0
Lactobacillus_aviarius_subsp_araffinosus_DSM_20653_NZ_AYYZ01000031	0	0	0
Lactobacillus_aviarius_subsp_aviarius_DSM_20655_NZ_AYZA01000005	0	0	0
Lactobacillus_coryniformis_subsp_torquens_DSM_20004__KCTC_3535_NZ_AZDC01000099	0	0	0
Lactobacillus_equi_DSM_15833__JCM_10991_NZ_AZFH01000062	0	0	0
Lactobacillus_fermentum_ATCC_14931_NZ_GG669900	0	0	0
Lactobacillus_graminis_DSM_20719_NZ_AYZB01000060	0	0	0
Lactobacillus_hamsteri_DSM_5661__JCM_6256_NZ_AZGI01000067	0	0	0
Lactobacillus_mucosae_DSM_13345_NZ_AZEQ01000091	0	0	0
Lactobacillus_pontis_DSM_8475_NZ_AZGO01000046	0	0	0
Lactobacillus_sakei_subsp_carnosus_DSM_15831_NZ_AZFG01000065	0	0	0
Lactobacillus_tucceti_DSM_20183_NZ_AZDG01000009	0	0	0
Lactobacillus_ultunensis_DSM_16047_NZ_GG693253	0	0	0
Lactobacillus_rhamnosus_DSM_20021__JCM_1136__NBRC_3425_NZ_AZCQ01000009	0	0	0
Lactobacillus_cacaonum_DSM_21116_NZ_AYZE01000006	0	0	0
Lactobacillus_composti_DSM_18527__JCM_14202_NZ_AZGA01000059	0	0	0
Lactobacillus_crustorum_strain_LMG_23699_NZ_JQCK01000009	0	0	0
Lactobacillus_gastricus_DSM_16045_NZ_AZFN01000009	0	0	0
Lactobacillus_ginsenosidimutans_strain_EMML_3041_NZ_CP012034	0	0	0
Lactobacillus_kalixensis_DSM_16043_NZ_AZFM01000099	0	0	0
Lactobacillus_mali_KCTC_3596__DSM_20444_NZ_BACP01000001	0	0	0
Lactobacillus_oligofermentans_DSM_15707__LMG_22743_NZ_AZFE01000032	0	0	0
Lactobacillus_pobuzihii_E100301__KCTC_13174_NZ_APCP01000113	0	0	0
Lactobacillus_rennini_DSM_20253_NZ_AYYI01000077	0	0	0
Lactobacillus_saniviri_JCM_17471__DSM_24301_NZ_JQCE01000064	0	0	0
Lactobacillus_taiwanensis_DSM_21401_NZ_AYZG01000005	0	0	0
Lactobacillus_wasatchensis_strain_WDC04_NZ_AWTT01000105	0	0	0
Lactobacillus_paracasei_subsp_tolerans_DSM_20258_NZ_AYYJ01000099	0	0	0
Lactobacillus_zeae_DSM_20178__KCTC_3804_NZ_AZCT01000009	0	0	0
Lactobacillus_delbrueckii_subsp_jakobsenii_ZN7a_9__DSM_26046_NZ_CP018218	0	0	0
Lactobacillus_kefiranofaciens_strain_ATCC_43761_NZ_FMXC01000045	0	0	0
Lactobacillus_kefiranofaciens_subsp_kefirgranum_DSM_10550__JCM_8572_NZ_AZEM01000056	0	0	0
Lactobacillus_kisonensis_DSM_19906__JCM_15041_NZ_AZEB01000099	0	0	0
Lactobacillus_apodemi_DSM_16634__JCM_16172_NZ_AZFT01000032	0	0	0
Lactobacillus_acetotolerans_DSM_20749__JCM_3825_NZ_AYZC01000099	0	0	0
Lactobacillus_acidipiscis_strain_DSM_15353_NZ_JQBK01000099	0	0	0
Lactobacillus_acidophilus_DSM_20079__JCM_1132__NBRC_13951_NZ_BCVR01000018	0	0	0
Lactobacillus_agilis_DSM_20509_NZ_AYYP01000039	0	0	0
Lactobacillus_amylolyticus_DSM_11664_NZ_AZEP01000098	0	0	0
Lactobacillus_amylophilus_DSM_20533__JCM_1125_NZ_CP018888	0	0	0
Lactobacillus_amylovorus_DSM_20531_NZ_AZCM01000099	0	0	0
Lactobacillus_antri_DSM_16041_NZ_GG700732	0	0	0
Lactobacillus_aquaticus_DSM_21051_NZ_AYZD01000033	0	0	0
Lactobacillus_brantae_DSM_23927_NZ_AYZQ01000009	0	0	0
Lactobacillus_camelliae_DSM_22697__JCM_13995_NZ_AYZJ01000063	0	0	0
Lactobacillus_capillatus_DSM_19910_NZ_AZEF01000051	0	0	0
Lactobacillus_ceti_DSM_22408_NZ_JQBZ01000014	0	0	0
Lactobacillus_concavus_DSM_17758_NZ_AZFX01000062	0	0	0
Lactobacillus_crispatus_DSM_20584__JCM_1185_NZ_AZCW01000099	0	0	0
Lactobacillus_curieae_strain_CCTCC_M_2011381_NZ_CP018906	0	0	0
Lactobacillus_delbrueckii_subsp_bulgaricus_ATCC_11842__JCM_1002_NC_008054	0	0	0
Lactobacillus_delbrueckii_subsp_delbrueckii_DSM_20074__JCM_1012_NZ_CP018615	0	0	0
Lactobacillus_delbrueckii_subsp_sunkii_strain_JCM_17838_NZ_CP018217	0	0	0
Lactobacillus_equigenerosi_DSM_18793__JCM_14505_NZ_BBAS01000038	0	0	0
Lactobacillus_floricola_DSM_23037__JCM_16512_NZ_AYZL01000006	0	0	0
Lactobacillus_frumenti_DSM_13145_NZ_AZER01000004	0	0	0
Lactobacillus_fuchuensis_DSM_14340__JCM_11249_NZ_AZEX01000059	0	0	0
Lactobacillus_gallinarum_DSM_10532__JCM_2011_NZ_AZEL01000059	0	0	0
Lactobacillus_gasseri_ATCC_33323__JCM_1131_NC_008530	0	0	0
Lactobacillus_ghanensis_DSM_18630_NZ_AZGB01000033	0	0	0
Lactobacillus_gigeriorum_DSM_23908__CRBIP_24_85_NZ_AYZO01000099	0	0	0
Lactobacillus_harbinensis_DSM_16991_NZ_AZFW01000073	0	0	0
Lactobacillus_hayakitensis_DSM_18933__JCM_14209_NZ_AZGD01000041	0	0	0
Lactobacillus_hominis_DSM_23910__CRBIP_24_179_NZ_AYZP01000009	0	0	0
Lactobacillus_hordei_DSM_19519_NZ_AZDX01000099	0	0	0
Lactobacillus_iners_DSM_13335_NZ_AZET01000009	0	0	0
Lactobacillus_ingluviei_DSM_15946_NZ_AZFK01000061	0	0	0
Lactobacillus_intestinalis_DSM_6629_NZ_AZGN01000047	0	0	0
Lactobacillus_jensenii_DSM_20557_NZ_AYYU01000099	0	0	0
Lactobacillus_johnsonii_ATCC_33200_NZ_GG670120	0	0	0
Lactobacillus_kitasatonis_DSM_16761__JCM_1039_NZ_BALU01000001	0	0	0
Lactobacillus_mellis_strain_Hon2_NZ_KQ033883	0	0	0
Lactobacillus_murinus_DSM_20452__NBRC_14221_NZ_AYYN01000054	0	0	0
Lactobacillus_nagelii_DSM_13675_NZ_AZEV01000041	0	0	0
Lactobacillus_oeni_DSM_19972_NZ_AZEH01000040	0	0	0
Lactobacillus_oris_DSM_4864_NZ_AZGE01000009	0	0	0
Lactobacillus_panis_DSM_6035_NZ_AZGM01000055	0	0	0
Lactobacillus_pasteurii_DSM_23907__CRBIP_24_76_strain_type_strain_CRBIP_24_76_NZ_CAKD01000001	0	0	0
Lactobacillus_perolens_DSM_12744_NZ_AZEC01000099	0	0	0
Lactobacillus_psittaci_DSM_15354_NZ_AUEI01000026	0	0	0
Lactobacillus_reuteri_JCM_1112_NC_010609	0	0	0
Lactobacillus_ruminis_DSM_20403__NBRC_102161_NZ_FOPI01000046	0	0	0
Lactobacillus_saerimneri_DSM_16049_NZ_AUHQ01000050	0	0	0
Lactobacillus_salivarius_DSM_20555__ATCC_11741_NZ_GG693221	0	0	0
Lactobacillus_satsumensis_DSM_16230__JCM_12392_NZ_AZFQ01000022	0	0	0
Lactobacillus_secaliphilus_strain_DSM_17896_NZ_JQBW01000005	0	0	0
Lactobacillus_senioris_DSM_24302__JCM_17472_NZ_AYZR01000005	0	0	0
Lactobacillus_shenzhenensis_LY_73_NZ_KI271643	0	0	0
Lactobacillus_siliginis_strain_DSM_22696_NZ_JQCB01000009	0	0	0
Lactobacillus_sucicola_DSM_21376__JCM_15457_NZ_AYZF01000005	0	0	0
Lactobacillus_uvarum_DSM_19971_NZ_AZEG01000099	0	0	0
Lactobacillus_vaginalis_DSM_5837__ATCC_49540_NZ_GG693412	0	0	0
Lactobacillus_vini_DSM_20605_NZ_AYYX01000099	0	0	0

## Sheet: Alpha-galactosidase
Species	Alpha-galactosidase																													Total genes
	Alpha-gal_G1	Alpha-gal_G2	Alpha-gal_G3	Alpha-gal_G4	Alpha-gal_G5	Alpha-gal_G6	Alpha-gal_G7	Alpha-gal_G8	Alpha-gal_G9	Alpha-gal_G10	Alpha-gal_G11	Alpha-gal_G12	Alpha-gal_G13	Alpha-gal_G14	Alpha-gal_G15	Alpha-gal_G16	Alpha-gal_G17	Alpha-gal_G18	Alpha-gal_G19	Alpha-gal_G20	Alpha-gal_G21	Alpha-gal_G22	Alpha-gal_G23	Alpha-gal_G24	Alpha-gal_G25	Alpha-gal_G26	Alpha-gal_G27	Alpha-gal_G28	Alpha-gal_G29
Lactobacillus_rhamnosus_DSM_20021__JCM_1136__NBRC_3425_NZ_AZCQ01000009	1	0	0	0	0	0	0	1	0	0	0	1	1	1	1	0	0	0	0	0	0	0	0	1	1	1	1	0	0	10
Lactobacillus_shenzhenensis_LY_73_NZ_KI271643	1	0	1	1	0	0	0	0	1	0	0	1	0	1	0	1	0	0	0	1	0	0	0	0	0	0	0	0	0	8
Lactobacillus_perolens_DSM_12744_NZ_AZEC01000099	1	0	1	1	0	0	0	1	1	0	0	1	1	1	0	0	0	0	0	0	0	0	0	0	0	0	0	0	0	8
Lactobacillus_zeae_DSM_20178__KCTC_3804_NZ_AZCT01000009	0	0	0	0	0	0	0	1	0	0	0	0	1	1	1	0	1	1	0	0	0	0	1	0	0	0	0	0	0	7
Lactobacillus_paralimentarius_DSM_19674_NZ_AZDY01000040	0	0	0	0	1	0	0	1	0	1	0	1	1	1	0	0	0	0	1	0	0	0	0	0	0	0	0	0	0	7
Lactobacillus_paralimentarius_DSM_13961__JCM_10707_NZ_AZDH01000008	0	0	0	1	1	0	0	1	0	0	0	0	1	1	0	0	0	0	1	0	0	0	0	0	0	0	0	0	0	6
Lactobacillus_kisonensis_DSM_19906__JCM_15041_NZ_AZEB01000099	0	0	0	1	1	0	1	0	0	0	0	1	0	1	0	1	0	0	0	0	0	0	0	0	0	0	0	0	0	6
Lactobacillus_ultunensis_DSM_16047_NZ_GG693253	0	1	0	1	0	1	0	1	0	0	0	0	1	1	0	0	0	0	0	0	0	0	0	0	0	0	0	0	0	6
Lactobacillus_koreensis_JCM_16448_NZ_AZDP01000048	0	0	0	0	0	0	1	0	0	0	0	1	0	1	0	1	0	0	0	0	0	1	0	0	0	0	0	0	0	5
Lactobacillus_saniviri_JCM_17471__DSM_24301_NZ_JQCE01000064	0	0	0	1	1	0	0	0	0	0	0	1	0	1	0	0	0	0	1	0	0	0	0	0	0	0	0	0	0	5
Lactobacillus_otakiensis_DSM_19908__JCM_15040_NZ_AZED01000007	0	0	0	0	0	0	1	0	0	0	1	1	0	1	0	1	0	0	0	0	0	0	0	0	0	0	0	0	0	5
Lactobacillus_harbinensis_DSM_16991_NZ_AZFW01000073	0	0	0	1	0	0	0	0	1	0	0	1	0	1	0	1	0	0	0	0	0	0	0	0	0	0	0	0	0	5
Lactobacillus_concavus_DSM_17758_NZ_AZFX01000062	0	0	0	1	0	0	0	1	0	0	0	1	1	1	0	0	0	0	0	0	0	0	0	0	0	0	0	0	0	5
Lactobacillus_fabifermentans_DSM_21115_NZ_AYGX02000079	0	0	0	1	0	0	0	1	0	0	0	1	1	1	0	0	0	0	0	0	0	0	0	0	0	0	0	0	0	5
Lactobacillus_hamsteri_DSM_5661__JCM_6256_NZ_AZGI01000067	0	1	0	1	0	0	0	1	0	0	0	0	1	1	0	0	0	0	0	0	0	0	0	0	0	0	0	0	0	5
Lactobacillus_kalixensis_DSM_16043_NZ_AZFM01000099	0	1	0	1	0	0	0	1	0	0	0	0	1	1	0	0	0	0	0	0	0	0	0	0	0	0	0	0	0	5
Lactobacillus_composti_DSM_18527__JCM_14202_NZ_AZGA01000059	1	0	0	1	0	0	0	0	0	1	0	1	0	1	0	0	0	0	0	0	0	0	0	0	0	0	0	0	0	5
Lactobacillus_camelliae_DSM_22697__JCM_13995_NZ_AYZJ01000063	1	0	0	0	1	0	0	1	0	0	1	0	0	1	0	0	0	0	0	0	0	0	0	0	0	0	0	0	0	5
Lactobacillus_odoratitofui_DSM_19909__JCM_15043_NZ_AZEE01000024	0	0	0	0	0	0	0	0	0	0	1	1	0	1	0	0	0	0	1	0	0	0	0	0	0	0	0	0	0	4
Lactobacillus_paralimentarius_DSM_13238__JCM_10415_NZ_BAMH01000001	0	0	0	0	0	0	0	0	0	1	0	1	0	1	0	0	0	0	1	0	0	0	0	0	0	0	0	0	0	4
Lactobacillus_brantae_DSM_23927_NZ_AYZQ01000009	0	0	0	0	1	0	0	0	0	0	1	0	0	1	0	0	0	0	1	0	0	0	0	0	0	0	0	0	0	4
Lactobacillus_paraplantarum_DSM_10667_NZ_AZEO01000099	0	0	0	1	0	0	0	0	0	0	0	1	0	1	1	0	0	0	0	0	0	0	0	0	0	0	0	0	0	4
Lactobacillus_sucicola_DSM_21376__JCM_15457_NZ_AYZF01000005	0	0	0	1	0	0	0	0	0	0	0	1	0	1	1	0	0	0	0	0	0	0	0	0	0	0	0	0	0	4
Lactobacillus_alimentarius_DSM_20249_NZ_AZDQ01000045	0	0	0	1	0	0	0	0	0	0	1	1	0	0	1	0	0	0	0	0	0	0	0	0	0	0	0	0	0	4
Lactobacillus_ingluviei_DSM_15946_NZ_AZFK01000061	0	0	0	0	0	0	0	0	0	0	1	1	1	1	0	0	0	0	0	0	0	0	0	0	0	0	0	0	0	4
Lactobacillus_gasseri_ATCC_33323__JCM_1131_NC_008530	0	0	0	0	0	0	0	1	0	0	0	1	1	1	0	0	0	0	0	0	0	0	0	0	0	0	0	0	0	4
Lactobacillus_rossiae_DSM_15814_NZ_AZFF01000009	0	0	0	0	0	0	1	0	0	0	0	1	1	1	0	0	0	0	0	0	0	0	0	0	0	0	0	0	0	4
Lactobacillus_kefiranofaciens_strain_ATCC_43761_NZ_FMXC01000045	0	0	0	1	0	0	0	1	0	0	0	0	1	1	0	0	0	0	0	0	0	0	0	0	0	0	0	0	0	4
Lactobacillus_kefiranofaciens_subsp_kefirgranum_DSM_10550__JCM_8572_NZ_AZEM01000056	0	0	0	1	0	0	0	1	0	0	0	0	1	1	0	0	0	0	0	0	0	0	0	0	0	0	0	0	0	4
Lactobacillus_collinoides_DSM_20515__JCM_1123_NZ_AYYR01000075	0	0	0	1	0	0	0	0	0	0	1	1	0	1	0	0	0	0	0	0	0	0	0	0	0	0	0	0	0	4
Lactobacillus_coryniformis_subsp_torquens_DSM_20004__KCTC_3535_NZ_AZDC01000099	0	0	0	1	0	0	0	0	0	0	1	1	0	1	0	0	0	0	0	0	0	0	0	0	0	0	0	0	0	4
Lactobacillus_paracollinoides_DSM_15502__JCM_11969_NZ_AZFD01000053	0	0	0	1	0	0	0	0	0	0	1	1	0	1	0	0	0	0	0	0	0	0	0	0	0	0	0	0	0	4
Lactobacillus_sakei_subsp_carnosus_DSM_15831_NZ_AZFG01000065	0	0	0	1	0	0	0	0	0	0	1	1	0	1	0	0	0	0	0	0	0	0	0	0	0	0	0	0	0	4
Lactobacillus_sakei_subsp_sakei_DSM_20017__JCM_1157_NZ_AZDN01000009	0	0	0	1	0	0	0	0	0	0	1	1	0	1	0	0	0	0	0	0	0	0	0	0	0	0	0	0	0	4
Lactobacillus_acidophilus_DSM_20079__JCM_1132__NBRC_13951_NZ_BCVR01000018	0	0	0	1	0	0	0	0	0	0	0	0	0	1	0	0	0	0	0	0	0	0	0	0	0	0	0	0	1	3
Lactobacillus_paracasei_subsp_tolerans_DSM_20258_NZ_AYYJ01000099	0	0	0	0	0	0	0	0	0	0	0	0	0	0	1	0	1	1	0	0	0	0	0	0	0	0	0	0	0	3
Lactobacillus_buchneri_DSM_20057_NZ_AZDM01000090	0	0	0	0	0	0	0	0	0	0	0	1	0	1	0	1	0	0	0	0	0	0	0	0	0	0	0	0	0	3
Lactobacillus_spicheri_DSM_15429_NZ_AZFC01000032	0	0	0	0	0	0	0	0	0	0	0	1	0	1	0	1	0	0	0	0	0	0	0	0	0	0	0	0	0	3
Lactobacillus_heilongjiangensis_strain_DSM_28069_NZ_CP012559	0	0	0	1	0	0	0	0	0	0	1	0	0	0	1	0	0	0	0	0	0	0	0	0	0	0	0	0	0	3
Lactobacillus_kimchiensis_strain_DSM_24716_NZ_JQCF01000009	0	0	0	1	0	0	0	0	0	0	1	0	0	0	1	0	0	0	0	0	0	0	0	0	0	0	0	0	0	3
Lactobacillus_antri_DSM_16041_NZ_GG700732	0	0	0	0	0	0	0	0	0	0	1	1	0	1	0	0	0	0	0	0	0	0	0	0	0	0	0	0	0	3
Lactobacillus_brevis_ATCC_14869__DSM_20054_NZ_AZCP01000009	0	0	0	0	0	0	0	0	0	0	1	1	0	1	0	0	0	0	0	0	0	0	0	0	0	0	0	0	0	3
Lactobacillus_equigenerosi_DSM_18793__JCM_14505_NZ_BBAS01000038	0	0	0	0	0	0	0	0	0	0	1	1	0	1	0	0	0	0	0	0	0	0	0	0	0	0	0	0	0	3
Lactobacillus_frumenti_DSM_13145_NZ_AZER01000004	0	0	0	0	0	0	0	0	0	0	1	1	0	1	0	0	0	0	0	0	0	0	0	0	0	0	0	0	0	3
Lactobacillus_hilgardii_DSM_20176__ATCC_8290_NZ_GG669992	0	0	0	0	0	0	0	0	0	0	1	1	0	1	0	0	0	0	0	0	0	0	0	0	0	0	0	0	0	3
Lactobacillus_oris_DSM_4864_NZ_AZGE01000009	0	0	0	0	0	0	0	0	0	0	1	1	0	1	0	0	0	0	0	0	0	0	0	0	0	0	0	0	0	3
Lactobacillus_pontis_DSM_8475_NZ_AZGO01000046	0	0	0	0	0	0	0	0	0	0	1	1	0	1	0	0	0	0	0	0	0	0	0	0	0	0	0	0	0	3
Lactobacillus_similis_DSM_23365__JCM_2765_NZ_AYZM01000048	0	0	0	0	0	0	0	0	0	0	1	1	0	1	0	0	0	0	0	0	0	0	0	0	0	0	0	0	0	3
Lactobacillus_curieae_strain_CCTCC_M_2011381_NZ_CP018906	0	0	0	0	0	0	0	0	0	1	0	1	0	1	0	0	0	0	0	0	0	0	0	0	0	0	0	0	0	3
Lactobacillus_kefiri_DSM_20587__JCM_5818_NZ_AYYV01000076	0	0	0	0	0	0	1	0	0	0	0	1	0	1	0	0	0	0	0	0	0	0	0	0	0	0	0	0	0	3
Lactobacillus_acidipiscis_strain_DSM_15353_NZ_JQBK01000099	0	0	0	0	1	0	0	0	0	0	0	1	0	1	0	0	0	0	0	0	0	0	0	0	0	0	0	0	0	3
Lactobacillus_sunkii_DSM_19904_NZ_AZEA01000009	0	0	0	0	1	0	0	0	0	0	0	1	0	1	0	0	0	0	0	0	0	0	0	0	0	0	0	0	0	3
Lactobacillus_agilis_DSM_20509_NZ_AYYP01000039	0	0	0	1	0	0	0	0	0	0	0	1	0	1	0	0	0	0	0	0	0	0	0	0	0	0	0	0	0	3
Lactobacillus_animalis_KCTC_3501__DSM_20602_NZ_GL573159	0	0	0	1	0	0	0	0	0	0	0	1	0	1	0	0	0	0	0	0	0	0	0	0	0	0	0	0	0	3
Lactobacillus_equi_DSM_15833__JCM_10991_NZ_AZFH01000062	0	0	0	1	0	0	0	0	0	0	0	1	0	1	0	0	0	0	0	0	0	0	0	0	0	0	0	0	0	3
Lactobacillus_farraginis_DSM_18382__JCM_14108_NZ_AZFY01000070	0	0	0	1	0	0	0	0	0	0	0	1	0	1	0	0	0	0	0	0	0	0	0	0	0	0	0	0	0	3
Lactobacillus_fermentum_ATCC_14931_NZ_GG669900	0	0	0	1	0	0	0	0	0	0	0	1	0	1	0	0	0	0	0	0	0	0	0	0	0	0	0	0	0	3
Lactobacillus_herbarum_strain_TCF032_E4_NZ_LFEE01000001	0	0	0	1	0	0	0	0	0	0	0	1	0	1	0	0	0	0	0	0	0	0	0	0	0	0	0	0	0	3
Lactobacillus_manihotivorans_DSM_13343__JCM_12514_NZ_AZEU01000067	0	0	0	1	0	0	0	0	0	0	0	1	0	1	0	0	0	0	0	0	0	0	0	0	0	0	0	0	0	3
Lactobacillus_mucosae_DSM_13345_NZ_AZEQ01000091	0	0	0	1	0	0	0	0	0	0	0	1	0	1	0	0	0	0	0	0	0	0	0	0	0	0	0	0	0	3
Lactobacillus_murinus_DSM_20452__NBRC_14221_NZ_AYYN01000054	0	0	0	1	0	0	0	0	0	0	0	1	0	1	0	0	0	0	0	0	0	0	0	0	0	0	0	0	0	3
Lactobacillus_pentosus_DSM_20314_NZ_AZCU01000009	0	0	0	1	0	0	0	0	0	0	0	1	0	1	0	0	0	0	0	0	0	0	0	0	0	0	0	0	0	3
Lactobacillus_plantarum_subsp_argentoratensis_DSM_16365_NZ_AZFR01000063	0	0	0	1	0	0	0	0	0	0	0	1	0	1	0	0	0	0	0	0	0	0	0	0	0	0	0	0	0	3
Lactobacillus_plantarum_subsp_plantarum_ATCC_14917__JCM_1149__CGMCC_1_2437_NZ_GL379769	0	0	0	1	0	0	0	0	0	0	0	1	0	1	0	0	0	0	0	0	0	0	0	0	0	0	0	0	0	3
Lactobacillus_reuteri_JCM_1112_NC_010609	0	0	0	1	0	0	0	0	0	0	0	1	0	1	0	0	0	0	0	0	0	0	0	0	0	0	0	0	0	3
Lactobacillus_suebicus_DSM_5007__KCTC_3549_NZ_AZGF01000009	0	0	0	1	0	0	0	0	0	0	0	1	0	1	0	0	0	0	0	0	0	0	0	0	0	0	0	0	0	3
Lactobacillus_coryniformis_subsp_coryniformis_KCTC_3167__DSM_20001_NZ_GL544641	0	0	0	1	0	0	0	0	0	0	1	0	0	1	0	0	0	0	0	0	0	0	0	0	0	0	0	0	0	3
Lactobacillus_parafarraginis_DSM_18390__JCM_14109_NZ_AZFZ01000099	0	0	0	1	1	0	0	0	0	0	0	0	0	1	0	0	0	0	0	0	0	0	0	0	0	0	0	0	0	3
Lactobacillus_oligofermentans_DSM_15707__LMG_22743_NZ_AZFE01000032	0	0	0	0	0	0	1	0	0	0	0	0	0	0	0	0	0	0	0	0	1	0	0	0	0	0	0	0	0	2
Lactobacillus_gastricus_DSM_16045_NZ_AZFN01000009	0	0	0	0	0	0	0	0	0	0	0	1	0	1	0	0	0	0	0	0	0	0	0	0	0	0	0	0	0	2
Lactobacillus_ginsenosidimutans_strain_EMML_3041_NZ_CP012034	0	0	0	0	0	0	0	0	0	0	0	1	0	1	0	0	0	0	0	0	0	0	0	0	0	0	0	0	0	2
Lactobacillus_namurensis_DSM_19117_NZ_AZDT01000052	0	0	0	0	0	0	0	0	0	0	0	1	0	1	0	0	0	0	0	0	0	0	0	0	0	0	0	0	0	2
Lactobacillus_parabuchneri_DSM_5707__NBRC_107865_NZ_AZGK01000009	0	0	0	0	0	0	0	0	0	0	0	1	0	1	0	0	0	0	0	0	0	0	0	0	0	0	0	0	0	2
Lactobacillus_vaginalis_DSM_5837__ATCC_49540_NZ_GG693412	0	0	0	0	0	0	0	0	0	0	0	1	0	1	0	0	0	0	0	0	0	0	0	0	0	0	0	0	0	2
Lactobacillus_versmoldensis_DSM_14857__KCTC_3814_NZ_AZFA01000009	0	0	0	0	0	0	0	0	0	0	0	1	0	1	0	0	0	0	0	0	0	0	0	0	0	0	0	0	0	2
Lactobacillus_zymae_DSM_19395_NZ_AZDW01000048	0	0	0	0	0	0	0	0	0	0	0	1	0	1	0	0	0	0	0	0	0	0	0	0	0	0	0	0	0	2
Lactobacillus_diolivorans_DSM_14421_NZ_AZEY01000061	0	0	0	0	0	0	0	0	0	0	1	0	0	1	0	0	0	0	0	0	0	0	0	0	0	0	0	0	0	2
Lactobacillus_panis_DSM_6035_NZ_AZGM01000055	0	0	0	0	0	0	0	0	0	0	1	0	0	1	0	0	0	0	0	0	0	0	0	0	0	0	0	0	0	2
Lactobacillus_kitasatonis_DSM_16761__JCM_1039_NZ_BALU01000001	0	0	0	0	0	1	0	0	0	0	0	0	0	1	0	0	0	0	0	0	0	0	0	0	0	0	0	0	0	2
Lactobacillus_rapi_DSM_19907__JCM_15042_NZ_AZEI01000067	0	0	0	0	1	0	0	0	0	0	0	0	0	1	0	0	0	0	0	0	0	0	0	0	0	0	0	0	0	2
Lactobacillus_apodemi_DSM_16634__JCM_16172_NZ_AZFT01000032	0	0	0	1	0	0	0	0	0	0	0	0	0	1	0	0	0	0	0	0	0	0	0	0	0	0	0	0	0	2
Lactobacillus_aviarius_subsp_aviarius_DSM_20655_NZ_AYZA01000005	0	0	0	1	0	0	0	0	0	0	0	0	0	1	0	0	0	0	0	0	0	0	0	0	0	0	0	0	0	2
Lactobacillus_crispatus_DSM_20584__JCM_1185_NZ_AZCW01000099	0	0	0	1	0	0	0	0	0	0	0	0	0	1	0	0	0	0	0	0	0	0	0	0	0	0	0	0	0	2
Lactobacillus_delbrueckii_subsp_sunkii_strain_JCM_17838_NZ_CP018217	0	0	0	1	0	0	0	0	0	0	0	0	0	1	0	0	0	0	0	0	0	0	0	0	0	0	0	0	0	2
Lactobacillus_gallinarum_DSM_10532__JCM_2011_NZ_AZEL01000059	0	0	0	1	0	0	0	0	0	0	0	0	0	1	0	0	0	0	0	0	0	0	0	0	0	0	0	0	0	2
Lactobacillus_gigeriorum_DSM_23908__CRBIP_24_85_NZ_AYZO01000099	0	0	0	1	0	0	0	0	0	0	0	0	0	1	0	0	0	0	0	0	0	0	0	0	0	0	0	0	0	2
Lactobacillus_hominis_DSM_23910__CRBIP_24_179_NZ_AYZP01000009	0	0	0	1	0	0	0	0	0	0	0	0	0	1	0	0	0	0	0	0	0	0	0	0	0	0	0	0	0	2
Lactobacillus_intestinalis_DSM_6629_NZ_AZGN01000047	0	0	0	1	0	0	0	0	0	0	0	0	0	1	0	0	0	0	0	0	0	0	0	0	0	0	0	0	0	2
Lactobacillus_johnsonii_ATCC_33200_NZ_GG670120	0	0	0	1	0	0	0	0	0	0	0	0	0	1	0	0	0	0	0	0	0	0	0	0	0	0	0	0	0	2
Lactobacillus_psittaci_DSM_15354_NZ_AUEI01000026	0	0	0	1	0	0	0	0	0	0	0	0	0	1	0	0	0	0	0	0	0	0	0	0	0	0	0	0	0	2
Lactobacillus_ruminis_DSM_20403__NBRC_102161_NZ_FOPI01000046	0	0	0	1	0	0	0	0	0	0	0	0	0	1	0	0	0	0	0	0	0	0	0	0	0	0	0	0	0	2
Lactobacillus_salivarius_DSM_20555__ATCC_11741_NZ_GG693221	0	0	0	1	0	0	0	0	0	0	0	0	0	1	0	0	0	0	0	0	0	0	0	0	0	0	0	0	0	2
Lactobacillus_mellis_strain_Hon2_NZ_KQ033883	0	0	0	0	0	0	0	0	0	0	0	0	0	0	0	0	0	0	0	0	0	0	0	0	0	0	0	1	0	1
Lactobacillus_acidifarinae_DSM_19394_NZ_AZDV01000025	0	0	0	0	0	0	0	0	0	0	0	0	0	1	0	0	0	0	0	0	0	0	0	0	0	0	0	0	0	1
Lactobacillus_vaccinostercus_DSM_20634_NZ_AYYY01000052	0	0	0	0	0	0	1	0	0	0	0	0	0	0	0	0	0	0	0	0	0	0	0	0	0	0	0	0	0	1
Lactobacillus_acetotolerans_DSM_20749__JCM_3825_NZ_AYZC01000099	0	0	0	0	0	0	0	0	0	0	0	0	0	0	0	0	0	0	0	0	0	0	0	0	0	0	0	0	0	0
Lactobacillus_amylolyticus_DSM_11664_NZ_AZEP01000098	0	0	0	0	0	0	0	0	0	0	0	0	0	0	0	0	0	0	0	0	0	0	0	0	0	0	0	0	0	0
Lactobacillus_amylophilus_DSM_20533__JCM_1125_NZ_CP018888	0	0	0	0	0	0	0	0	0	0	0	0	0	0	0	0	0	0	0	0	0	0	0	0	0	0	0	0	0	0
Lactobacillus_amylovorus_DSM_20531_NZ_AZCM01000099	0	0	0	0	0	0	0	0	0	0	0	0	0	0	0	0	0	0	0	0	0	0	0	0	0	0	0	0	0	0
Lactobacillus_aquaticus_DSM_21051_NZ_AYZD01000033	0	0	0	0	0	0	0	0	0	0	0	0	0	0	0	0	0	0	0	0	0	0	0	0	0	0	0	0	0	0
Lactobacillus_aviarius_subsp_araffinosus_DSM_20653_NZ_AYYZ01000031	0	0	0	0	0	0	0	0	0	0	0	0	0	0	0	0	0	0	0	0	0	0	0	0	0	0	0	0	0	0
Lactobacillus_bifermentans_DSM_20003_NZ_AZDA01000067	0	0	0	0	0	0	0	0	0	0	0	0	0	0	0	0	0	0	0	0	0	0	0	0	0	0	0	0	0	0
Lactobacillus_cacaonum_DSM_21116_NZ_AYZE01000006	0	0	0	0	0	0	0	0	0	0	0	0	0	0	0	0	0	0	0	0	0	0	0	0	0	0	0	0	0	0
Lactobacillus_capillatus_DSM_19910_NZ_AZEF01000051	0	0	0	0	0	0	0	0	0	0	0	0	0	0	0	0	0	0	0	0	0	0	0	0	0	0	0	0	0	0
Lactobacillus_ceti_DSM_22408_NZ_JQBZ01000014	0	0	0	0	0	0	0	0	0	0	0	0	0	0	0	0	0	0	0	0	0	0	0	0	0	0	0	0	0	0
Lactobacillus_crustorum_strain_LMG_23699_NZ_JQCK01000009	0	0	0	0	0	0	0	0	0	0	0	0	0	0	0	0	0	0	0	0	0	0	0	0	0	0	0	0	0	0
Lactobacillus_delbrueckii_subsp_bulgaricus_ATCC_11842__JCM_1002_NC_008054	0	0	0	0	0	0	0	0	0	0	0	0	0	0	0	0	0	0	0	0	0	0	0	0	0	0	0	0	0	0
Lactobacillus_delbrueckii_subsp_delbrueckii_DSM_20074__JCM_1012_NZ_CP018615	0	0	0	0	0	0	0	0	0	0	0	0	0	0	0	0	0	0	0	0	0	0	0	0	0	0	0	0	0	0
Lactobacillus_delbrueckii_subsp_jakobsenii_ZN7a_9__DSM_26046_NZ_CP018218	0	0	0	0	0	0	0	0	0	0	0	0	0	0	0	0	0	0	0	0	0	0	0	0	0	0	0	0	0	0
Lactobacillus_dextrinicus_DSM_20335_NZ_AYYK01000007	0	0	0	0	0	0	0	0	0	0	0	0	0	0	0	0	0	0	0	0	0	0	0	0	0	0	0	0	0	0
Lactobacillus_farciminis_KCTC_3681__DSM_20184_NZ_GL575020	0	0	0	0	0	0	0	0	0	0	0	0	0	0	0	0	0	0	0	0	0	0	0	0	0	0	0	0	0	0
Lactobacillus_floricola_DSM_23037__JCM_16512_NZ_AYZL01000006	0	0	0	0	0	0	0	0	0	0	0	0	0	0	0	0	0	0	0	0	0	0	0	0	0	0	0	0	0	0
Lactobacillus_fructivorans_KCTC_3543__DSM_20203_NZ_GL622182	0	0	0	0	0	0	0	0	0	0	0	0	0	0	0	0	0	0	0	0	0	0	0	0	0	0	0	0	0	0
Lactobacillus_fuchuensis_DSM_14340__JCM_11249_NZ_AZEX01000059	0	0	0	0	0	0	0	0	0	0	0	0	0	0	0	0	0	0	0	0	0	0	0	0	0	0	0	0	0	0
Lactobacillus_futsaii_JCM_17355_NZ_AZDO01000063	0	0	0	0	0	0	0	0	0	0	0	0	0	0	0	0	0	0	0	0	0	0	0	0	0	0	0	0	0	0
Lactobacillus_ghanensis_DSM_18630_NZ_AZGB01000033	0	0	0	0	0	0	0	0	0	0	0	0	0	0	0	0	0	0	0	0	0	0	0	0	0	0	0	0	0	0
Lactobacillus_graminis_DSM_20719_NZ_AYZB01000060	0	0	0	0	0	0	0	0	0	0	0	0	0	0	0	0	0	0	0	0	0	0	0	0	0	0	0	0	0	0
Lactobacillus_hammesii_DSM_16381_NZ_AZFS01000047	0	0	0	0	0	0	0	0	0	0	0	0	0	0	0	0	0	0	0	0	0	0	0	0	0	0	0	0	0	0
Lactobacillus_hayakitensis_DSM_18933__JCM_14209_NZ_AZGD01000041	0	0	0	0	0	0	0	0	0	0	0	0	0	0	0	0	0	0	0	0	0	0	0	0	0	0	0	0	0	0
Lactobacillus_helveticus_DSM_20075__CGMCC_1_1877_NZ_GG700752	0	0	0	0	0	0	0	0	0	0	0	0	0	0	0	0	0	0	0	0	0	0	0	0	0	0	0	0	0	0
Lactobacillus_homohiochii_strain_DSM_20571_NZ_JQBN01000008	0	0	0	0	0	0	0	0	0	0	0	0	0	0	0	0	0	0	0	0	0	0	0	0	0	0	0	0	0	0
Lactobacillus_hordei_DSM_19519_NZ_AZDX01000099	0	0	0	0	0	0	0	0	0	0	0	0	0	0	0	0	0	0	0	0	0	0	0	0	0	0	0	0	0	0
Lactobacillus_iners_DSM_13335_NZ_AZET01000009	0	0	0	0	0	0	0	0	0	0	0	0	0	0	0	0	0	0	0	0	0	0	0	0	0	0	0	0	0	0
Lactobacillus_jensenii_DSM_20557_NZ_AYYU01000099	0	0	0	0	0	0	0	0	0	0	0	0	0	0	0	0	0	0	0	0	0	0	0	0	0	0	0	0	0	0
Lactobacillus_kimchicus_JCM_15530_NZ_AZCX01000009	0	0	0	0	0	0	0	0	0	0	0	0	0	0	0	0	0	0	0	0	0	0	0	0	0	0	0	0	0	0
Lactobacillus_kunkeei_DSM_12361__ATCC_700308_strain_YH_15_NZ_JXDB01000016	0	0	0	0	0	0	0	0	0	0	0	0	0	0	0	0	0	0	0	0	0	0	0	0	0	0	0	0	0	0
Lactobacillus_malefermentans_DSM_5705__KCTC_3548_NZ_AZGJ01000099	0	0	0	0	0	0	0	0	0	0	0	0	0	0	0	0	0	0	0	0	0	0	0	0	0	0	0	0	0	0
Lactobacillus_mali_KCTC_3596__DSM_20444_NZ_BACP01000001	0	0	0	0	0	0	0	0	0	0	0	0	0	0	0	0	0	0	0	0	0	0	0	0	0	0	0	0	0	0
Lactobacillus_mindensis_DSM_14500_NZ_AZEZ01000007	0	0	0	0	0	0	0	0	0	0	0	0	0	0	0	0	0	0	0	0	0	0	0	0	0	0	0	0	0	0
Lactobacillus_nagelii_DSM_13675_NZ_AZEV01000041	0	0	0	0	0	0	0	0	0	0	0	0	0	0	0	0	0	0	0	0	0	0	0	0	0	0	0	0	0	0
Lactobacillus_nantensis_DSM_16982_NZ_AZFV01000095	0	0	0	0	0	0	0	0	0	0	0	0	0	0	0	0	0	0	0	0	0	0	0	0	0	0	0	0	0	0
Lactobacillus_nodensis_DSM_19682__JCM_14932__NBRC_107160_NZ_AZDZ01000007	0	0	0	0	0	0	0	0	0	0	0	0	0	0	0	0	0	0	0	0	0	0	0	0	0	0	0	0	0	0
Lactobacillus_oeni_DSM_19972_NZ_AZEH01000040	0	0	0	0	0	0	0	0	0	0	0	0	0	0	0	0	0	0	0	0	0	0	0	0	0	0	0	0	0	0
Lactobacillus_ozensis_DSM_23829__JCM_17196_NZ_AYYQ01000030	0	0	0	0	0	0	0	0	0	0	0	0	0	0	0	0	0	0	0	0	0	0	0	0	0	0	0	0	0	0
Lactobacillus_pantheris_DSM_15945__JCM_12539__NBRC_106106_NZ_AZFJ01000030	0	0	0	0	0	0	0	0	0	0	0	0	0	0	0	0	0	0	0	0	0	0	0	0	0	0	0	0	0	0
Lactobacillus_parabrevis_strain_LMG_11984_NZ_JQCI01000099	0	0	0	0	0	0	0	0	0	0	0	0	0	0	0	0	0	0	0	0	0	0	0	0	0	0	0	0	0	0
Lactobacillus_pasteurii_DSM_23907__CRBIP_24_76_strain_type_strain_CRBIP_24_76_NZ_CAKD01000001	0	0	0	0	0	0	0	0	0	0	0	0	0	0	0	0	0	0	0	0	0	0	0	0	0	0	0	0	0	0
Lactobacillus_paucivorans_strain_DSM_22467_NZ_JQCA01000071	0	0	0	0	0	0	0	0	0	0	0	0	0	0	0	0	0	0	0	0	0	0	0	0	0	0	0	0	0	0
Lactobacillus_pobuzihii_E100301__KCTC_13174_NZ_APCP01000113	0	0	0	0	0	0	0	0	0	0	0	0	0	0	0	0	0	0	0	0	0	0	0	0	0	0	0	0	0	0
Lactobacillus_rennini_DSM_20253_NZ_AYYI01000077	0	0	0	0	0	0	0	0	0	0	0	0	0	0	0	0	0	0	0	0	0	0	0	0	0	0	0	0	0	0
Lactobacillus_saerimneri_DSM_16049_NZ_AUHQ01000050	0	0	0	0	0	0	0	0	0	0	0	0	0	0	0	0	0	0	0	0	0	0	0	0	0	0	0	0	0	0
Lactobacillus_sanfranciscensis_DSM_20451_NZ_AYYM01000009	0	0	0	0	0	0	0	0	0	0	0	0	0	0	0	0	0	0	0	0	0	0	0	0	0	0	0	0	0	0
Lactobacillus_satsumensis_DSM_16230__JCM_12392_NZ_AZFQ01000022	0	0	0	0	0	0	0	0	0	0	0	0	0	0	0	0	0	0	0	0	0	0	0	0	0	0	0	0	0	0
Lactobacillus_secaliphilus_strain_DSM_17896_NZ_JQBW01000005	0	0	0	0	0	0	0	0	0	0	0	0	0	0	0	0	0	0	0	0	0	0	0	0	0	0	0	0	0	0
Lactobacillus_selangorensis_strain_ATCC_BAA_66_NZ_JQAT01000099	0	0	0	0	0	0	0	0	0	0	0	0	0	0	0	0	0	0	0	0	0	0	0	0	0	0	0	0	0	0
Lactobacillus_senioris_DSM_24302__JCM_17472_NZ_AYZR01000005	0	0	0	0	0	0	0	0	0	0	0	0	0	0	0	0	0	0	0	0	0	0	0	0	0	0	0	0	0	0
Lactobacillus_senmaizukei_DSM_21775__NBRC_103853_NZ_AYZH01000009	0	0	0	0	0	0	0	0	0	0	0	0	0	0	0	0	0	0	0	0	0	0	0	0	0	0	0	0	0	0
Lactobacillus_sharpeae_JCM_1186__DSM_20505_NZ_AYYO01000051	0	0	0	0	0	0	0	0	0	0	0	0	0	0	0	0	0	0	0	0	0	0	0	0	0	0	0	0	0	0
Lactobacillus_siliginis_strain_DSM_22696_NZ_JQCB01000009	0	0	0	0	0	0	0	0	0	0	0	0	0	0	0	0	0	0	0	0	0	0	0	0	0	0	0	0	0	0
Lactobacillus_taiwanensis_DSM_21401_NZ_AYZG01000005	0	0	0	0	0	0	0	0	0	0	0	0	0	0	0	0	0	0	0	0	0	0	0	0	0	0	0	0	0	0
Lactobacillus_thailandensis_DSM_22698__JCM_13996_NZ_AYZK01000009	0	0	0	0	0	0	0	0	0	0	0	0	0	0	0	0	0	0	0	0	0	0	0	0	0	0	0	0	0	0
Lactobacillus_tucceti_DSM_20183_NZ_AZDG01000009	0	0	0	0	0	0	0	0	0	0	0	0	0	0	0	0	0	0	0	0	0	0	0	0	0	0	0	0	0	0
Lactobacillus_uvarum_DSM_19971_NZ_AZEG01000099	0	0	0	0	0	0	0	0	0	0	0	0	0	0	0	0	0	0	0	0	0	0	0	0	0	0	0	0	0	0
Lactobacillus_vini_DSM_20605_NZ_AYYX01000099	0	0	0	0	0	0	0	0	0	0	0	0	0	0	0	0	0	0	0	0	0	0	0	0	0	0	0	0	0	0
Lactobacillus_wasatchensis_strain_WDC04_NZ_AWTT01000105	0	0	0	0	0	0	0	0	0	0	0	0	0	0	0	0	0	0	0	0	0	0	0	0	0	0	0	0	0	0

## Sheet: Binary_Saponin-beta-glucu
Species	Saponin metabolic related gene (beta-glucuronidase)					Total genes
	Saponin_G1	Saponin_G2	Saponin_G3	Saponin_G4	Saponin_G5
Lactobacillus_hammesii_DSM_16381_NZ_AZFS01000047	1	1	1	1	0	4
Lactobacillus_parabrevis_strain_LMG_11984_NZ_JQCI01000099	1	1	1	1	0	4
Lactobacillus_secaliphilus_strain_DSM_17896_NZ_JQBW01000005	0	1	1	1	1	4
Lactobacillus_diolivorans_DSM_14421_NZ_AZEY01000061	1	1	0	1	0	3
Lactobacillus_harbinensis_DSM_16991_NZ_AZFW01000073	1	1	0	1	0	3
Lactobacillus_kisonensis_DSM_19906__JCM_15041_NZ_AZEB01000099	1	1	0	1	0	3
Lactobacillus_shenzhenensis_LY_73_NZ_KI271643	1	1	0	1	0	3
Lactobacillus_acidifarinae_DSM_19394_NZ_AZDV01000025	1	1	0	0	0	2
Lactobacillus_brevis_ATCC_14869__DSM_20054_NZ_AZCP01000009	0	1	0	0	1	2
Lactobacillus_buchneri_DSM_20057_NZ_AZDM01000090	1	1	0	0	0	2
Lactobacillus_intestinalis_DSM_6629_NZ_AZGN01000047	0	1	1	0	0	2
Lactobacillus_parabuchneri_DSM_5707__NBRC_107865_NZ_AZGK01000009	1	1	0	0	0	2
Lactobacillus_parafarraginis_DSM_18390__JCM_14109_NZ_AZFZ01000099	1	1	0	0	0	2
Lactobacillus_rapi_DSM_19907__JCM_15042_NZ_AZEI01000067	1	1	0	0	0	2
Lactobacillus_suebicus_DSM_5007__KCTC_3549_NZ_AZGF01000009	0	1	1	0	0	2
Lactobacillus_sunkii_DSM_19904_NZ_AZEA01000009	1	1	0	0	0	2
Lactobacillus_aviarius_subsp_araffinosus_DSM_20653_NZ_AYYZ01000031	0	1	0	0	0	1
Lactobacillus_aviarius_subsp_aviarius_DSM_20655_NZ_AYZA01000005	0	1	0	0	0	1
Lactobacillus_composti_DSM_18527__JCM_14202_NZ_AZGA01000059	1	0	0	0	0	1
Lactobacillus_curieae_strain_CCTCC_M_2011381_NZ_CP018906	1	0	0	0	0	1
Lactobacillus_fabifermentans_DSM_21115_NZ_AYGX02000079	1	0	0	0	0	1
Lactobacillus_ghanensis_DSM_18630_NZ_AZGB01000033	1	0	0	0	0	1
Lactobacillus_hominis_DSM_23910__CRBIP_24_179_NZ_AYZP01000009	1	0	0	0	0	1
Lactobacillus_kefiri_DSM_20587__JCM_5818_NZ_AYYV01000076	0	1	0	0	0	1
Lactobacillus_kimchicus_JCM_15530_NZ_AZCX01000009	1	0	0	0	0	1
Lactobacillus_otakiensis_DSM_19908__JCM_15040_NZ_AZED01000007	0	1	0	0	0	1
Lactobacillus_paralimentarius_DSM_13961__JCM_10707_NZ_AZDH01000008	1	0	0	0	0	1
Lactobacillus_rhamnosus_DSM_20021__JCM_1136__NBRC_3425_NZ_AZCQ01000009	1	0	0	0	0	1
Lactobacillus_taiwanensis_DSM_21401_NZ_AYZG01000005	1	0	0	0	0	1
Lactobacillus_vaccinostercus_DSM_20634_NZ_AYYY01000052	0	1	0	0	0	1
Lactobacillus_zeae_DSM_20178__KCTC_3804_NZ_AZCT01000009	1	0	0	0	0	1
Lactobacillus_zymae_DSM_19395_NZ_AZDW01000048	0	1	0	0	0	1
Lactobacillus_acetotolerans_DSM_20749__JCM_3825_NZ_AYZC01000099	0	0	0	0	0	0
Lactobacillus_acidipiscis_strain_DSM_15353_NZ_JQBK01000099	0	0	0	0	0	0
Lactobacillus_acidophilus_DSM_20079__JCM_1132__NBRC_13951_NZ_BCVR01000018	0	0	0	0	0	0
Lactobacillus_agilis_DSM_20509_NZ_AYYP01000039	0	0	0	0	0	0
Lactobacillus_alimentarius_DSM_20249_NZ_AZDQ01000045	0	0	0	0	0	0
Lactobacillus_amylolyticus_DSM_11664_NZ_AZEP01000098	0	0	0	0	0	0
Lactobacillus_amylophilus_DSM_20533__JCM_1125_NZ_CP018888	0	0	0	0	0	0
Lactobacillus_amylovorus_DSM_20531_NZ_AZCM01000099	0	0	0	0	0	0
Lactobacillus_animalis_KCTC_3501__DSM_20602_NZ_GL573159	0	0	0	0	0	0
Lactobacillus_antri_DSM_16041_NZ_GG700732	0	0	0	0	0	0
Lactobacillus_apodemi_DSM_16634__JCM_16172_NZ_AZFT01000032	0	0	0	0	0	0
Lactobacillus_aquaticus_DSM_21051_NZ_AYZD01000033	0	0	0	0	0	0
Lactobacillus_bifermentans_DSM_20003_NZ_AZDA01000067	0	0	0	0	0	0
Lactobacillus_brantae_DSM_23927_NZ_AYZQ01000009	0	0	0	0	0	0
Lactobacillus_cacaonum_DSM_21116_NZ_AYZE01000006	0	0	0	0	0	0
Lactobacillus_camelliae_DSM_22697__JCM_13995_NZ_AYZJ01000063	0	0	0	0	0	0
Lactobacillus_capillatus_DSM_19910_NZ_AZEF01000051	0	0	0	0	0	0
Lactobacillus_ceti_DSM_22408_NZ_JQBZ01000014	0	0	0	0	0	0
Lactobacillus_collinoides_DSM_20515__JCM_1123_NZ_AYYR01000075	0	0	0	0	0	0
Lactobacillus_concavus_DSM_17758_NZ_AZFX01000062	0	0	0	0	0	0
Lactobacillus_coryniformis_subsp_coryniformis_KCTC_3167__DSM_20001_NZ_GL544641	0	0	0	0	0	0
Lactobacillus_coryniformis_subsp_torquens_DSM_20004__KCTC_3535_NZ_AZDC01000099	0	0	0	0	0	0
Lactobacillus_crispatus_DSM_20584__JCM_1185_NZ_AZCW01000099	0	0	0	0	0	0
Lactobacillus_crustorum_strain_LMG_23699_NZ_JQCK01000009	0	0	0	0	0	0
Lactobacillus_delbrueckii_subsp_bulgaricus_ATCC_11842__JCM_1002_NC_008054	0	0	0	0	0	0
Lactobacillus_delbrueckii_subsp_delbrueckii_DSM_20074__JCM_1012_NZ_CP018615	0	0	0	0	0	0
Lactobacillus_delbrueckii_subsp_jakobsenii_ZN7a_9__DSM_26046_NZ_CP018218	0	0	0	0	0	0
Lactobacillus_delbrueckii_subsp_sunkii_strain_JCM_17838_NZ_CP018217	0	0	0	0	0	0
Lactobacillus_dextrinicus_DSM_20335_NZ_AYYK01000007	0	0	0	0	0	0
Lactobacillus_equi_DSM_15833__JCM_10991_NZ_AZFH01000062	0	0	0	0	0	0
Lactobacillus_equigenerosi_DSM_18793__JCM_14505_NZ_BBAS01000038	0	0	0	0	0	0
Lactobacillus_farciminis_KCTC_3681__DSM_20184_NZ_GL575020	0	0	0	0	0	0
Lactobacillus_farraginis_DSM_18382__JCM_14108_NZ_AZFY01000070	0	0	0	0	0	0
Lactobacillus_fermentum_ATCC_14931_NZ_GG669900	0	0	0	0	0	0
Lactobacillus_floricola_DSM_23037__JCM_16512_NZ_AYZL01000006	0	0	0	0	0	0
Lactobacillus_fructivorans_KCTC_3543__DSM_20203_NZ_GL622182	0	0	0	0	0	0
Lactobacillus_frumenti_DSM_13145_NZ_AZER01000004	0	0	0	0	0	0
Lactobacillus_fuchuensis_DSM_14340__JCM_11249_NZ_AZEX01000059	0	0	0	0	0	0
Lactobacillus_futsaii_JCM_17355_NZ_AZDO01000063	0	0	0	0	0	0
Lactobacillus_gallinarum_DSM_10532__JCM_2011_NZ_AZEL01000059	0	0	0	0	0	0
Lactobacillus_gasseri_ATCC_33323__JCM_1131_NC_008530	0	0	0	0	0	0
Lactobacillus_gastricus_DSM_16045_NZ_AZFN01000009	0	0	0	0	0	0
Lactobacillus_gigeriorum_DSM_23908__CRBIP_24_85_NZ_AYZO01000099	0	0	0	0	0	0
Lactobacillus_ginsenosidimutans_strain_EMML_3041_NZ_CP012034	0	0	0	0	0	0
Lactobacillus_graminis_DSM_20719_NZ_AYZB01000060	0	0	0	0	0	0
Lactobacillus_hamsteri_DSM_5661__JCM_6256_NZ_AZGI01000067	0	0	0	0	0	0
Lactobacillus_hayakitensis_DSM_18933__JCM_14209_NZ_AZGD01000041	0	0	0	0	0	0
Lactobacillus_heilongjiangensis_strain_DSM_28069_NZ_CP012559	0	0	0	0	0	0
Lactobacillus_helveticus_DSM_20075__CGMCC_1_1877_NZ_GG700752	0	0	0	0	0	0
Lactobacillus_herbarum_strain_TCF032_E4_NZ_LFEE01000001	0	0	0	0	0	0
Lactobacillus_hilgardii_DSM_20176__ATCC_8290_NZ_GG669992	0	0	0	0	0	0
Lactobacillus_homohiochii_strain_DSM_20571_NZ_JQBN01000008	0	0	0	0	0	0
Lactobacillus_hordei_DSM_19519_NZ_AZDX01000099	0	0	0	0	0	0
Lactobacillus_iners_DSM_13335_NZ_AZET01000009	0	0	0	0	0	0
Lactobacillus_ingluviei_DSM_15946_NZ_AZFK01000061	0	0	0	0	0	0
Lactobacillus_jensenii_DSM_20557_NZ_AYYU01000099	0	0	0	0	0	0
Lactobacillus_johnsonii_ATCC_33200_NZ_GG670120	0	0	0	0	0	0
Lactobacillus_kalixensis_DSM_16043_NZ_AZFM01000099	0	0	0	0	0	0
Lactobacillus_kefiranofaciens_strain_ATCC_43761_NZ_FMXC01000045	0	0	0	0	0	0
Lactobacillus_kefiranofaciens_subsp_kefirgranum_DSM_10550__JCM_8572_NZ_AZEM01000056	0	0	0	0	0	0
Lactobacillus_kimchiensis_strain_DSM_24716_NZ_JQCF01000009	0	0	0	0	0	0
Lactobacillus_kitasatonis_DSM_16761__JCM_1039_NZ_BALU01000001	0	0	0	0	0	0
Lactobacillus_koreensis_JCM_16448_NZ_AZDP01000048	0	0	0	0	0	0
Lactobacillus_kunkeei_DSM_12361__ATCC_700308_strain_YH_15_NZ_JXDB01000016	0	0	0	0	0	0
Lactobacillus_malefermentans_DSM_5705__KCTC_3548_NZ_AZGJ01000099	0	0	0	0	0	0
Lactobacillus_mali_KCTC_3596__DSM_20444_NZ_BACP01000001	0	0	0	0	0	0
Lactobacillus_manihotivorans_DSM_13343__JCM_12514_NZ_AZEU01000067	0	0	0	0	0	0
Lactobacillus_mellis_strain_Hon2_NZ_KQ033883	0	0	0	0	0	0
Lactobacillus_mindensis_DSM_14500_NZ_AZEZ01000007	0	0	0	0	0	0
Lactobacillus_mucosae_DSM_13345_NZ_AZEQ01000091	0	0	0	0	0	0
Lactobacillus_murinus_DSM_20452__NBRC_14221_NZ_AYYN01000054	0	0	0	0	0	0
Lactobacillus_nagelii_DSM_13675_NZ_AZEV01000041	0	0	0	0	0	0
Lactobacillus_namurensis_DSM_19117_NZ_AZDT01000052	0	0	0	0	0	0
Lactobacillus_nantensis_DSM_16982_NZ_AZFV01000095	0	0	0	0	0	0
Lactobacillus_nodensis_DSM_19682__JCM_14932__NBRC_107160_NZ_AZDZ01000007	0	0	0	0	0	0
Lactobacillus_odoratitofui_DSM_19909__JCM_15043_NZ_AZEE01000024	0	0	0	0	0	0
Lactobacillus_oeni_DSM_19972_NZ_AZEH01000040	0	0	0	0	0	0
Lactobacillus_oligofermentans_DSM_15707__LMG_22743_NZ_AZFE01000032	0	0	0	0	0	0
Lactobacillus_oris_DSM_4864_NZ_AZGE01000009	0	0	0	0	0	0
Lactobacillus_ozensis_DSM_23829__JCM_17196_NZ_AYYQ01000030	0	0	0	0	0	0
Lactobacillus_panis_DSM_6035_NZ_AZGM01000055	0	0	0	0	0	0
Lactobacillus_pantheris_DSM_15945__JCM_12539__NBRC_106106_NZ_AZFJ01000030	0	0	0	0	0	0
Lactobacillus_paracasei_subsp_tolerans_DSM_20258_NZ_AYYJ01000099	0	0	0	0	0	0
Lactobacillus_paracollinoides_DSM_15502__JCM_11969_NZ_AZFD01000053	0	0	0	0	0	0
Lactobacillus_paralimentarius_DSM_13238__JCM_10415_NZ_BAMH01000001	0	0	0	0	0	0
Lactobacillus_paralimentarius_DSM_19674_NZ_AZDY01000040	0	0	0	0	0	0
Lactobacillus_paraplantarum_DSM_10667_NZ_AZEO01000099	0	0	0	0	0	0
Lactobacillus_pasteurii_DSM_23907__CRBIP_24_76_strain_type_strain_CRBIP_24_76_NZ_CAKD01000001	0	0	0	0	0	0
Lactobacillus_paucivorans_strain_DSM_22467_NZ_JQCA01000071	0	0	0	0	0	0
Lactobacillus_pentosus_DSM_20314_NZ_AZCU01000009	0	0	0	0	0	0
Lactobacillus_perolens_DSM_12744_NZ_AZEC01000099	0	0	0	0	0	0
Lactobacillus_plantarum_subsp_argentoratensis_DSM_16365_NZ_AZFR01000063	0	0	0	0	0	0
Lactobacillus_plantarum_subsp_plantarum_ATCC_14917__JCM_1149__CGMCC_1_2437_NZ_GL379769	0	0	0	0	0	0
Lactobacillus_pobuzihii_E100301__KCTC_13174_NZ_APCP01000113	0	0	0	0	0	0
Lactobacillus_pontis_DSM_8475_NZ_AZGO01000046	0	0	0	0	0	0
Lactobacillus_psittaci_DSM_15354_NZ_AUEI01000026	0	0	0	0	0	0
Lactobacillus_rennini_DSM_20253_NZ_AYYI01000077	0	0	0	0	0	0
Lactobacillus_reuteri_JCM_1112_NC_010609	0	0	0	0	0	0
Lactobacillus_rossiae_DSM_15814_NZ_AZFF01000009	0	0	0	0	0	0
Lactobacillus_ruminis_DSM_20403__NBRC_102161_NZ_FOPI01000046	0	0	0	0	0	0
Lactobacillus_saerimneri_DSM_16049_NZ_AUHQ01000050	0	0	0	0	0	0
Lactobacillus_sakei_subsp_carnosus_DSM_15831_NZ_AZFG01000065	0	0	0	0	0	0
Lactobacillus_sakei_subsp_sakei_DSM_20017__JCM_1157_NZ_AZDN01000009	0	0	0	0	0	0
Lactobacillus_salivarius_DSM_20555__ATCC_11741_NZ_GG693221	0	0	0	0	0	0
Lactobacillus_sanfranciscensis_DSM_20451_NZ_AYYM01000009	0	0	0	0	0	0
Lactobacillus_saniviri_JCM_17471__DSM_24301_NZ_JQCE01000064	0	0	0	0	0	0
Lactobacillus_satsumensis_DSM_16230__JCM_12392_NZ_AZFQ01000022	0	0	0	0	0	0
Lactobacillus_selangorensis_strain_ATCC_BAA_66_NZ_JQAT01000099	0	0	0	0	0	0
Lactobacillus_senioris_DSM_24302__JCM_17472_NZ_AYZR01000005	0	0	0	0	0	0
Lactobacillus_senmaizukei_DSM_21775__NBRC_103853_NZ_AYZH01000009	0	0	0	0	0	0
Lactobacillus_sharpeae_JCM_1186__DSM_20505_NZ_AYYO01000051	0	0	0	0	0	0
Lactobacillus_siliginis_strain_DSM_22696_NZ_JQCB01000009	0	0	0	0	0	0
Lactobacillus_similis_DSM_23365__JCM_2765_NZ_AYZM01000048	0	0	0	0	0	0
Lactobacillus_spicheri_DSM_15429_NZ_AZFC01000032	0	0	0	0	0	0
Lactobacillus_sucicola_DSM_21376__JCM_15457_NZ_AYZF01000005	0	0	0	0	0	0
Lactobacillus_thailandensis_DSM_22698__JCM_13996_NZ_AYZK01000009	0	0	0	0	0	0
Lactobacillus_tucceti_DSM_20183_NZ_AZDG01000009	0	0	0	0	0	0
Lactobacillus_ultunensis_DSM_16047_NZ_GG693253	0	0	0	0	0	0
Lactobacillus_uvarum_DSM_19971_NZ_AZEG01000099	0	0	0	0	0	0
Lactobacillus_vaginalis_DSM_5837__ATCC_49540_NZ_GG693412	0	0	0	0	0	0
Lactobacillus_versmoldensis_DSM_14857__KCTC_3814_NZ_AZFA01000009	0	0	0	0	0	0
Lactobacillus_vini_DSM_20605_NZ_AYYX01000099	0	0	0	0	0	0
Lactobacillus_wasatchensis_strain_WDC04_NZ_AWTT01000105	0	0	0	0	0	0
