# Supplementary material for: Wide-genome selection of lactic acid bacteria harboring genes that promote the elimination of antinutritional factors
Source: Front Plant Sci. 2023 Apr 26;14:1145041. doi: 10.3389/fpls.2023.1145041 (PMC10171302; doi:10.3389/fpls.2023.1145041)
Supplement: Supplementary Table 3 — Dispensable genes potentially involved in metabolism of ANFs of Bacillus subtilis. The binary analysis of each ANF-related genes was separated into sub-sheets. [file Table_3.xlsx]

## Sheet: Bacillus subtilis
No.	Strain	Phytase	Phenolic		Trypsin		alpha-galactosidase
			Phenolic_G1	Phenolic_G2	Trypsin_G1	Trypsin_G2	Alpha gal_G1	Alpha gal_G2
1	Bacillus_subtilis_strain_2014_3557_NZ_CP045672	GAY71_RS10665, ,3-phytase	GAY71_RS02095, ,phenolic acid decarboxylase subunit BsdD	GAY71_RS18700, ,phenolic acid decarboxylase	GAY71_RS01365, ,serine protease	- , -	GAY71_RS03905, ,alpha-glucosidase/alpha-galactosidase	GAY71_RS16450, ,alpha-glucosidase/alpha-galactosidase
2	Bacillus_subtilis_strain_29R7_12_NZ_CP017763	BKP58_RS01180, ,phytase	BKP58_RS10230, ,phenolic acid decarboxylase subunit BsdD	BKP58_RS16275, ,phenolic acid decarboxylase	BKP58_RS10995, ,serine protease	- , -	BKP58_RS08315, ,alpha-glucosidase/alpha-galactosidase	BKP58_RS18960, ,alpha-glucosidase/alpha-galactosidase
3	Bacillus_subtilis_strain_ATCC_21228_NZ_CP020023	BS21228_RS01375, ,phytase	BS21228_RS14330, ,phenolic acid decarboxylase subunit BsdD	BS21228_RS08330, ,phenolic acid decarboxylase	BS21228_RS13585, ,serine protease	- , -	BS21228_RS16255, ,alpha-glucosidase/alpha-galactosidase	BS21228_RS05650, ,alpha-glucosidase/alpha-galactosidase
4	Bacillus_subtilis_strain_BJ3_2_NZ_CP025941	C0W65_RS20575, ,phytase	C0W65_RS11915, ,phenolic acid decarboxylase subunit BsdD	C0W65_RS05665, ,phenolic acid decarboxylase	C0W65_RS11130, ,serine protease	- , -	C0W65_RS13790, ,alpha-glucosidase/alpha-galactosidase	C0W65_RS03340, ,alpha-glucosidase/alpha-galactosidase
5	Bacillus_subtilis_strain_HRBS_10TDI13_NZ_CP015222	A4A60_RS11510, ,phytase	A4A60_RS02145, ,phenolic acid decarboxylase subunit BsdD	A4A60_RS18650, ,phenolic acid decarboxylase	A4A60_RS01360, ,serine protease	- , -	A4A60_RS04220, ,alpha-glucosidase/alpha-galactosidase	A4A60_RS15800, ,alpha-glucosidase/alpha-galactosidase
6	Bacillus_subtilis_strain_JAAA_NZ_CP045425	GCU76_RS10930, ,phytase	GCU76_RS02120, ,phenolic acid decarboxylase subunit BsdD	GCU76_RS19185, ,phenolic acid decarboxylase	GCU76_RS01380, ,trypsin-like serine protease	- , -	GCU76_RS03920, ,alpha-galacturonidase	GCU76_RS16470, ,alpha-glucosidase/alpha-galactosidase
7	Bacillus_subtilis_strain_KH2_NZ_CP018184	BSR08_RS07300, ,phytase	BSR08_RS20280, ,phenolic acid decarboxylase subunit BsdD	BSR08_RS14245, ,phenolic acid decarboxylase	BSR08_RS19520, ,serine protease	- , -	BSR08_RS00150, ,alpha-glucosidase/alpha-galactosidase	BSR08_RS11565, ,alpha-glucosidase/alpha-galactosidase
8	Bacillus_subtilis_strain_MB8_B7_NZ_CP045821	GII80_RS10655, ,3-phytase	GII80_RS02100, ,phenolic acid decarboxylase subunit BsdD	GII80_RS18435, ,phenolic acid decarboxylase	GII80_RS01370, ,serine protease	- , -	GII80_RS03910, ,alpha-glucosidase/alpha-galactosidase	GII80_RS16185, ,alpha-glucosidase/alpha-galactosidase
9	Bacillus_subtilis_strain_NCIB_3610_NZ_CP020102	B4U62_RS10805, ,3-phytase	B4U62_RS02110, ,phenolic acid decarboxylase subunit BsdD	B4U62_RS18555, ,phenolic acid decarboxylase	B4U62_RS01375, ,serine protease	- , -	B4U62_RS04055, ,alpha-glucosidase/alpha-galactosidase	B4U62_RS16285, ,alpha-glucosidase/alpha-galactosidase
10	Bacillus_subtilis_strain_NRS_231_NZ_CP039755	FA024_RS09335, ,phytase	FA024_RS00600, ,phenolic acid decarboxylase subunit BsdD	FA024_RS15790, ,phenolic acid decarboxylase	FA024_RS20665, ,serine protease	- , -	FA024_RS02390, ,glucosidase	FA024_RS13440, ,alpha-glucosidase/alpha-galactosidase
11	Bacillus_subtilis_strain_P8_B1_NZ_CP045922	GII87_RS10795, ,3-phytase	GII87_RS02100, ,phenolic acid decarboxylase subunit BsdD	GII87_RS18565, ,phenolic acid decarboxylase	GII87_RS01370, ,serine protease	- , -	GII87_RS04045, ,alpha-glucosidase/alpha-galactosidase	GII87_RS16315, ,alpha-glucosidase/alpha-galactosidase
12	Bacillus_subtilis_strain_P8_B3_NZ_CP045812	GII89_RS10780, ,3-phytase	GII89_RS02095, ,phenolic acid decarboxylase subunit BsdD	GII89_RS18535, ,phenolic acid decarboxylase	GII89_RS01365, ,serine protease	- , -	GII89_RS04035, ,alpha-glucosidase/alpha-galactosidase	GII89_RS16285, ,alpha-glucosidase/alpha-galactosidase
13	Bacillus_subtilis_strain_SRCM102749_NZ_CP028213	C7M27_RS08220, ,phytase	C7M27_RS17115, ,phenolic acid decarboxylase subunit BsdD	C7M27_RS00865, ,phenolic acid decarboxylase	C7M27_RS17865, ,serine protease	- , -	C7M27_RS15335, ,alpha-glucosidase/alpha-galactosidase	C7M27_RS03155, ,alpha-glucosidase/alpha-galactosidase
14	Bacillus_subtilis_strain_SRCM102750_NZ_CP028215	C7M28_RS01660, ,phytase	C7M28_RS13890, ,phenolic acid decarboxylase subunit BsdD	C7M28_RS08125, ,phenolic acid decarboxylase	C7M28_RS13165, ,serine protease	- , -	C7M28_RS15755, ,alpha-glucosidase/alpha-galactosidase	C7M28_RS05895, ,alpha-glucosidase/alpha-galactosidase
15	Bacillus_subtilis_strain_SRCM102754_NZ_CP028202	C7M17_RS04005, ,phytase	C7M17_RS13660, ,phenolic acid decarboxylase subunit BsdD	C7M17_RS19190, ,phenolic acid decarboxylase	C7M17_RS14405, ,serine protease	- , -	C7M17_RS11795, ,alpha-glucosidase/alpha-galactosidase	C7M17_RS21450, ,alpha-glucosidase/alpha-galactosidase
16	Bacillus_subtilis_strain_SRCM103517_NZ_CP035226	EQW70_RS11070, ,phytase	EQW70_RS02085, ,phenolic acid decarboxylase subunit BsdD	EQW70_RS18535, ,phenolic acid decarboxylase	EQW70_RS01325, ,serine protease	- , -	EQW70_RS03875, ,alpha-glucosidase/alpha-galactosidase	EQW70_RS16205, ,alpha-glucosidase/alpha-galactosidase
17	Bacillus_subtilis_strain_SRCM103612_NZ_CP035406	ETK61_RS11160, ,phytase	ETK61_RS02120, ,phenolic acid decarboxylase subunit BsdD	ETK61_RS19140, ,phenolic acid decarboxylase	ETK61_RS01400, ,serine protease	- , -	ETK61_RS04070, ,alpha-glucosidase/alpha-galactosidase	ETK61_RS16545, ,alpha-glucosidase/alpha-galactosidase
18	Bacillus_subtilis_strain_SRCM103622_NZ_CP035411	ETK71_RS10905, ,phytase	ETK71_RS02045, ,phenolic acid decarboxylase subunit BsdD	ETK71_RS17870, ,phenolic acid decarboxylase	ETK71_RS01315, ,serine protease	- , -	ETK71_RS03940, ,alpha-glucosidase/alpha-galactosidase	ETK71_RS15540, ,alpha-glucosidase/alpha-galactosidase
19	Bacillus_subtilis_strain_SRCM103689_NZ_CP035391	ES965_RS10820, ,phytase	ES965_RS02080, ,phenolic acid decarboxylase subunit BsdD	ES965_RS17805, ,phenolic acid decarboxylase	ES965_RS01345, ,serine protease	ES965_RS02725, ,trypsin-like serine protease	ES965_RS03895, ,alpha-galacturonidase	ES965_RS15535, ,alpha-glucosidase/alpha-galactosidase
20	Bacillus_subtilis_strain_SRCM103697_NZ_CP035395	ES968_RS10870, ,phytase	- , -	ES968_RS18170, ,phenolic acid decarboxylase	ES968_RS01360, ,serine protease	- , -	ES968_RS03905, ,alpha-glucosidase/alpha-galactosidase	ES968_RS15195, ,alpha-glucosidase/alpha-galactosidase
21	Bacillus_subtilis_strain_SRCM103773_NZ_CP035397	ETA10_RS10920, ,phytase	ETA10_RS02120, ,phenolic acid decarboxylase subunit BsdD	ETA10_RS18065, ,phenolic acid decarboxylase	ETA10_RS01360, ,serine protease	- , -	ETA10_RS03950, ,alpha-galacturonidase	ETA10_RS15515, ,alpha-glucosidase/alpha-galactosidase
22	Bacillus_subtilis_strain_SRCM104011_NZ_CP035191	EQJ84_RS10680, ,phytase	EQJ84_RS02100, ,phenolic acid decarboxylase subunit BsdD	EQJ84_RS17540, ,phenolic acid decarboxylase	EQJ84_RS01320, ,serine protease	- , -	EQJ84_RS03820, ,alpha-glucosidase/alpha-galactosidase	EQJ84_RS15165, ,alpha-glucosidase/alpha-galactosidase
23	Bacillus_subtilis_strain_SX01705_NZ_CP022287	BSSX_RS10590, ,phytase	BSSX_RS02065, ,phenolic acid decarboxylase subunit BsdD	BSSX_RS17430, ,phenolic acid decarboxylase	BSSX_RS01335, ,serine protease	BSSX_RS02715, ,trypsin-like serine protease	BSSX_RS03905, ,glycosidase	BSSX_RS15120, ,alpha-glucosidase/alpha-galactosidase
24	Bacillus_subtilis_subsp_natto_BEST195_NC_017196	BSNT_RS11080, ,phytase	BSNT_RS02110, ,phenolic acid decarboxylase subunit BsdD	BSNT_RS18045, ,phenolic acid decarboxylase	BSNT_RS01350, ,serine protease	- , -	BSNT_RS04005, ,alpha-glucosidase/alpha-galactosidase	BSNT_RS15370, ,alpha-glucosidase/alpha-galactosidase
25	Bacillus_subtilis_subsp_natto_strain_CGMCC_2108_NZ_CP014471	AWV81_RS11165, ,phytase	AWV81_RS02100, ,phenolic acid decarboxylase subunit BsdD	AWV81_RS18110, ,phenolic acid decarboxylase	AWV81_RS01345, ,serine protease	- , -	AWV81_RS03990, ,alpha-glucosidase/alpha-galactosidase	AWV81_RS15440, ,alpha-glucosidase/alpha-galactosidase
26	Bacillus_subtilis_subsp_subtilis_NCIB_3610__ATCC_6051_NZ_CP034484	EJJ34_RS10905, ,3-phytase	EJJ34_RS02125, ,phenolic acid decarboxylase subunit BsdD	EJJ34_RS18770, ,phenolic acid decarboxylase	EJJ34_RS01380, ,serine protease	- , -	EJJ34_RS04095, ,alpha-glucosidase/alpha-galactosidase	EJJ34_RS16485, ,alpha-glucosidase/alpha-galactosidase
27	Bacillus_subtilis_subsp_subtilis_strain_2KL1_NZ_CP032872	D9C08_RS15005, ,phytase	D9C08_RS05565, ,phenolic acid decarboxylase subunit BsdD	D9C08_RS22285, ,phenolic acid decarboxylase	D9C08_RS04790, ,serine protease	- , -	D9C08_RS07680, ,alpha-glucosidase/alpha-galactosidase	D9C08_RS19410, ,alpha-glucosidase/alpha-galactosidase
28	Bacillus_subtilis_subsp_subtilis_strain_2RL2_3_NZ_CP032857	D9C12_RS12925, ,phytase	D9C12_RS03500, ,phenolic acid decarboxylase subunit BsdD	D9C12_RS20205, ,phenolic acid decarboxylase	D9C12_RS02725, ,serine protease	- , -	D9C12_RS05615, ,alpha-glucosidase/alpha-galactosidase	D9C12_RS17330, ,alpha-glucosidase/alpha-galactosidase
29	Bacillus_subtilis_subsp_subtilis_strain_MH_1_NZ_CP032853	D9C10_RS09180, ,phytase	- , -	D9C10_RS16370, ,phenolic acid decarboxylase	D9C10_RS21355, ,serine protease	- , -	D9C10_RS01885, ,alpha-glucosidase/alpha-galactosidase	D9C10_RS13480, ,alpha-glucosidase/alpha-galactosidase
30	Bacillus_subtilis_subsp_subtilis_strain_N1_1_NZ_CP032861	D9C16_RS02700, ,phytase	D9C16_RS11670, ,phenolic acid decarboxylase subunit BsdD	D9C16_RS17725, ,phenolic acid decarboxylase	D9C16_RS12425, ,serine protease	- , -	D9C16_RS09750, ,alpha-glucosidase/alpha-galactosidase	D9C16_RS20435, ,alpha-glucosidase/alpha-galactosidase
31	Bacillus_subtilis_subsp_subtilis_strain_N2_2_NZ_CP032863	D9C17_RS01380, ,phytase	D9C17_RS14465, ,phenolic acid decarboxylase subunit BsdD	D9C17_RS08410, ,phenolic acid decarboxylase	D9C17_RS13705, ,serine protease	- , -	D9C17_RS16385, ,alpha-glucosidase/alpha-galactosidase	D9C17_RS05705, ,alpha-glucosidase/alpha-galactosidase
32	Bacillus_subtilis_subsp_subtilis_strain_N3_1_NZ_CP032865	D9C18_RS21135, ,phytase	D9C18_RS08040, ,phenolic acid decarboxylase subunit BsdD	D9C18_RS14110, ,phenolic acid decarboxylase	D9C18_RS08795, ,serine protease	- , -	D9C18_RS06120, ,alpha-glucosidase/alpha-galactosidase	D9C18_RS16815, ,alpha-glucosidase/alpha-galactosidase
33	Bacillus_subtilis_subsp_subtilis_strain_N4_2_NZ_CP032867	D9C20_RS21035, ,phytase	D9C20_RS11960, ,phenolic acid decarboxylase subunit BsdD	D9C20_RS05920, ,phenolic acid decarboxylase	D9C20_RS11205, ,serine protease	- , -	D9C20_RS13880, ,alpha-glucosidase/alpha-galactosidase	D9C20_RS03215, ,alpha-glucosidase/alpha-galactosidase
34	Bacillus_subtilis_subsp_subtilis_strain_NBRC_13719_NZ_AP019714	FNP71_RS10915, ,3-phytase	FNP71_RS02125, ,phenolic acid decarboxylase subunit BsdD	FNP71_RS18780, ,phenolic acid decarboxylase	FNP71_RS01380, ,serine protease	- , -	FNP71_RS04095, ,alpha-glucosidase/alpha-galactosidase	FNP71_RS16495, ,alpha-glucosidase/alpha-galactosidase
35	Bacillus_subtilis_subsp_subtilis_strain_PJ_7_NZ_CP032855	D9C11_RS21860, ,phytase	- , -	D9C11_RS07585, ,phenolic acid decarboxylase	D9C11_RS12585, ,serine protease	- , -	- , -	D9C11_RS04835, ,alpha-glucosidase/alpha-galactosidase
36	Bacillus_subtilis_subsp_subtilis_strain_SRCM100333_NZ_CP021892	S100333_RS11295, ,phytase	- , -	S100333_RS18205, ,phenolic acid decarboxylase	S100333_RS01365, ,serine protease	- , -	S100333_RS03910, ,alpha-glucosidase/alpha-galactosidase	S100333_RS15570, ,alpha-glucosidase/alpha-galactosidase
37	Bacillus_subtilis_subsp_subtilis_strain_SRCM101441_NZ_CP021507	S101441_RS11535, ,phytase	S101441_RS02180, ,phenolic acid decarboxylase subunit BsdD	S101441_RS18685, ,phenolic acid decarboxylase	S101441_RS01370, ,serine protease	- , -	S101441_RS04275, ,alpha-glucosidase/alpha-galactosidase	S101441_RS15825, ,alpha-glucosidase/alpha-galactosidase

## Sheet: Binary_Phytase
Strain	Phytase
	G1
Bacillus_subtilis_strain_2014_3557_NZ_CP045672	1
Bacillus_subtilis_strain_29R7_12_NZ_CP017763	1
Bacillus_subtilis_strain_ATCC_21228_NZ_CP020023	1
Bacillus_subtilis_strain_BJ3_2_NZ_CP025941	1
Bacillus_subtilis_strain_HRBS_10TDI13_NZ_CP015222	1
Bacillus_subtilis_strain_JAAA_NZ_CP045425	1
Bacillus_subtilis_strain_KH2_NZ_CP018184	1
Bacillus_subtilis_strain_MB8_B7_NZ_CP045821	1
Bacillus_subtilis_strain_NCIB_3610_NZ_CP020102	1
Bacillus_subtilis_strain_NRS_231_NZ_CP039755	1
Bacillus_subtilis_strain_P8_B1_NZ_CP045922	1
Bacillus_subtilis_strain_P8_B3_NZ_CP045812	1
Bacillus_subtilis_strain_SRCM102749_NZ_CP028213	1
Bacillus_subtilis_strain_SRCM102750_NZ_CP028215	1
Bacillus_subtilis_strain_SRCM102754_NZ_CP028202	1
Bacillus_subtilis_strain_SRCM103517_NZ_CP035226	1
Bacillus_subtilis_strain_SRCM103612_NZ_CP035406	1
Bacillus_subtilis_strain_SRCM103622_NZ_CP035411	1
Bacillus_subtilis_strain_SRCM103689_NZ_CP035391	1
Bacillus_subtilis_strain_SRCM103697_NZ_CP035395	1
Bacillus_subtilis_strain_SRCM103773_NZ_CP035397	1
Bacillus_subtilis_strain_SRCM104011_NZ_CP035191	1
Bacillus_subtilis_strain_SX01705_NZ_CP022287	1
Bacillus_subtilis_subsp_natto_BEST195_NC_017196	1
Bacillus_subtilis_subsp_natto_strain_CGMCC_2108_NZ_CP014471	1
Bacillus_subtilis_subsp_subtilis_NCIB_3610__ATCC_6051_NZ_CP034484	1
Bacillus_subtilis_subsp_subtilis_strain_2KL1_NZ_CP032872	1
Bacillus_subtilis_subsp_subtilis_strain_2RL2_3_NZ_CP032857	1
Bacillus_subtilis_subsp_subtilis_strain_MH_1_NZ_CP032853	1
Bacillus_subtilis_subsp_subtilis_strain_N1_1_NZ_CP032861	1
Bacillus_subtilis_subsp_subtilis_strain_N2_2_NZ_CP032863	1
Bacillus_subtilis_subsp_subtilis_strain_N3_1_NZ_CP032865	1
Bacillus_subtilis_subsp_subtilis_strain_N4_2_NZ_CP032867	1
Bacillus_subtilis_subsp_subtilis_strain_NBRC_13719_NZ_AP019714	1
Bacillus_subtilis_subsp_subtilis_strain_PJ_7_NZ_CP032855	1
Bacillus_subtilis_subsp_subtilis_strain_SRCM100333_NZ_CP021892	1
Bacillus_subtilis_subsp_subtilis_strain_SRCM101441_NZ_CP021507	1

## Sheet: Binary_Phenolic
Strain	Phenolic		Total genes
	Phenolic_G2	Phenolic_G3
Bacillus_subtilis_strain_2014_3557_NZ_CP045672	1	1	2
Bacillus_subtilis_strain_29R7_12_NZ_CP017763	1	1	2
Bacillus_subtilis_strain_ATCC_21228_NZ_CP020023	1	1	2
Bacillus_subtilis_strain_BJ3_2_NZ_CP025941	1	1	2
Bacillus_subtilis_strain_HRBS_10TDI13_NZ_CP015222	1	1	2
Bacillus_subtilis_strain_JAAA_NZ_CP045425	1	1	2
Bacillus_subtilis_strain_KH2_NZ_CP018184	1	1	2
Bacillus_subtilis_strain_MB8_B7_NZ_CP045821	1	1	2
Bacillus_subtilis_strain_NCIB_3610_NZ_CP020102	1	1	2
Bacillus_subtilis_strain_NRS_231_NZ_CP039755	1	1	2
Bacillus_subtilis_strain_P8_B1_NZ_CP045922	1	1	2
Bacillus_subtilis_strain_P8_B3_NZ_CP045812	1	1	2
Bacillus_subtilis_strain_SRCM102749_NZ_CP028213	1	1	2
Bacillus_subtilis_strain_SRCM102750_NZ_CP028215	1	1	2
Bacillus_subtilis_strain_SRCM102754_NZ_CP028202	1	1	2
Bacillus_subtilis_strain_SRCM103517_NZ_CP035226	1	1	2
Bacillus_subtilis_strain_SRCM103612_NZ_CP035406	1	1	2
Bacillus_subtilis_strain_SRCM103622_NZ_CP035411	1	1	2
Bacillus_subtilis_strain_SRCM103689_NZ_CP035391	1	1	2
Bacillus_subtilis_strain_SRCM103697_NZ_CP035395	0	1	1
Bacillus_subtilis_strain_SRCM103773_NZ_CP035397	1	1	2
Bacillus_subtilis_strain_SRCM104011_NZ_CP035191	1	1	2
Bacillus_subtilis_strain_SX01705_NZ_CP022287	1	1	2
Bacillus_subtilis_subsp_natto_BEST195_NC_017196	1	1	2
Bacillus_subtilis_subsp_natto_strain_CGMCC_2108_NZ_CP014471	1	1	2
Bacillus_subtilis_subsp_subtilis_NCIB_3610__ATCC_6051_NZ_CP034484	1	1	2
Bacillus_subtilis_subsp_subtilis_strain_2KL1_NZ_CP032872	1	1	2
Bacillus_subtilis_subsp_subtilis_strain_2RL2_3_NZ_CP032857	1	1	2
Bacillus_subtilis_subsp_subtilis_strain_MH_1_NZ_CP032853	0	1	1
Bacillus_subtilis_subsp_subtilis_strain_N1_1_NZ_CP032861	1	1	2
Bacillus_subtilis_subsp_subtilis_strain_N2_2_NZ_CP032863	1	1	2
Bacillus_subtilis_subsp_subtilis_strain_N3_1_NZ_CP032865	1	1	2
Bacillus_subtilis_subsp_subtilis_strain_N4_2_NZ_CP032867	1	1	2
Bacillus_subtilis_subsp_subtilis_strain_NBRC_13719_NZ_AP019714	1	1	2
Bacillus_subtilis_subsp_subtilis_strain_PJ_7_NZ_CP032855	0	1	1
Bacillus_subtilis_subsp_subtilis_strain_SRCM100333_NZ_CP021892	0	1	1
Bacillus_subtilis_subsp_subtilis_strain_SRCM101441_NZ_CP021507	1	1	2

## Sheet: Trypsin
Strain	Trypsin		Total score
	G4	G5
Bacillus_subtilis_strain_2014_3557_NZ_CP045672	1	0	1
Bacillus_subtilis_strain_29R7_12_NZ_CP017763	1	0	1
Bacillus_subtilis_strain_ATCC_21228_NZ_CP020023	1	0	1
Bacillus_subtilis_strain_BJ3_2_NZ_CP025941	1	0	1
Bacillus_subtilis_strain_HRBS_10TDI13_NZ_CP015222	1	0	1
Bacillus_subtilis_strain_JAAA_NZ_CP045425	1	0	1
Bacillus_subtilis_strain_KH2_NZ_CP018184	1	0	1
Bacillus_subtilis_strain_MB8_B7_NZ_CP045821	1	0	1
Bacillus_subtilis_strain_NCIB_3610_NZ_CP020102	1	0	1
Bacillus_subtilis_strain_NRS_231_NZ_CP039755	1	0	1
Bacillus_subtilis_strain_P8_B1_NZ_CP045922	1	0	1
Bacillus_subtilis_strain_P8_B3_NZ_CP045812	1	0	1
Bacillus_subtilis_strain_SRCM102749_NZ_CP028213	1	0	1
Bacillus_subtilis_strain_SRCM102750_NZ_CP028215	1	0	1
Bacillus_subtilis_strain_SRCM102754_NZ_CP028202	1	0	1
Bacillus_subtilis_strain_SRCM103517_NZ_CP035226	1	0	1
Bacillus_subtilis_strain_SRCM103612_NZ_CP035406	1	0	1
Bacillus_subtilis_strain_SRCM103622_NZ_CP035411	1	0	1
Bacillus_subtilis_strain_SRCM103689_NZ_CP035391	1	1	2
Bacillus_subtilis_strain_SRCM103697_NZ_CP035395	1	0	1
Bacillus_subtilis_strain_SRCM103773_NZ_CP035397	1	0	1
Bacillus_subtilis_strain_SRCM104011_NZ_CP035191	1	0	1
Bacillus_subtilis_strain_SX01705_NZ_CP022287	1	1	2
Bacillus_subtilis_subsp_natto_BEST195_NC_017196	1	0	1
Bacillus_subtilis_subsp_natto_strain_CGMCC_2108_NZ_CP014471	1	0	1
Bacillus_subtilis_subsp_subtilis_NCIB_3610__ATCC_6051_NZ_CP034484	1	0	1
Bacillus_subtilis_subsp_subtilis_strain_2KL1_NZ_CP032872	1	0	1
Bacillus_subtilis_subsp_subtilis_strain_2RL2_3_NZ_CP032857	1	0	1
Bacillus_subtilis_subsp_subtilis_strain_MH_1_NZ_CP032853	1	0	1
Bacillus_subtilis_subsp_subtilis_strain_N1_1_NZ_CP032861	1	0	1
Bacillus_subtilis_subsp_subtilis_strain_N2_2_NZ_CP032863	1	0	1
Bacillus_subtilis_subsp_subtilis_strain_N3_1_NZ_CP032865	1	0	1
Bacillus_subtilis_subsp_subtilis_strain_N4_2_NZ_CP032867	1	0	1
Bacillus_subtilis_subsp_subtilis_strain_NBRC_13719_NZ_AP019714	1	0	1
Bacillus_subtilis_subsp_subtilis_strain_PJ_7_NZ_CP032855	1	0	1
Bacillus_subtilis_subsp_subtilis_strain_SRCM100333_NZ_CP021892	1	0	1
Bacillus_subtilis_subsp_subtilis_strain_SRCM101441_NZ_CP021507	1	0	1

## Sheet: Galactosidase
Strain	Alpha-galactosidase		Total score
	G6	G7
Bacillus_subtilis_strain_2014_3557_NZ_CP045672	1	1	2
Bacillus_subtilis_strain_29R7_12_NZ_CP017763	1	1	2
Bacillus_subtilis_strain_ATCC_21228_NZ_CP020023	1	1	2
Bacillus_subtilis_strain_BJ3_2_NZ_CP025941	1	1	2
Bacillus_subtilis_strain_HRBS_10TDI13_NZ_CP015222	1	1	2
Bacillus_subtilis_strain_JAAA_NZ_CP045425	1	1	2
Bacillus_subtilis_strain_KH2_NZ_CP018184	1	1	2
Bacillus_subtilis_strain_MB8_B7_NZ_CP045821	1	1	2
Bacillus_subtilis_strain_NCIB_3610_NZ_CP020102	1	1	2
Bacillus_subtilis_strain_NRS_231_NZ_CP039755	1	1	2
Bacillus_subtilis_strain_P8_B1_NZ_CP045922	1	1	2
Bacillus_subtilis_strain_P8_B3_NZ_CP045812	1	1	2
Bacillus_subtilis_strain_SRCM102749_NZ_CP028213	1	1	2
Bacillus_subtilis_strain_SRCM102750_NZ_CP028215	1	1	2
Bacillus_subtilis_strain_SRCM102754_NZ_CP028202	1	1	2
Bacillus_subtilis_strain_SRCM103517_NZ_CP035226	1	1	2
Bacillus_subtilis_strain_SRCM103612_NZ_CP035406	1	1	2
Bacillus_subtilis_strain_SRCM103622_NZ_CP035411	1	1	2
Bacillus_subtilis_strain_SRCM103689_NZ_CP035391	1	1	2
Bacillus_subtilis_strain_SRCM103697_NZ_CP035395	1	1	2
Bacillus_subtilis_strain_SRCM103773_NZ_CP035397	1	1	2
Bacillus_subtilis_strain_SRCM104011_NZ_CP035191	1	1	2
Bacillus_subtilis_strain_SX01705_NZ_CP022287	1	1	2
Bacillus_subtilis_subsp_natto_BEST195_NC_017196	1	1	2
Bacillus_subtilis_subsp_natto_strain_CGMCC_2108_NZ_CP014471	1	1	2
Bacillus_subtilis_subsp_subtilis_NCIB_3610__ATCC_6051_NZ_CP034484	1	1	2
Bacillus_subtilis_subsp_subtilis_strain_2KL1_NZ_CP032872	1	1	2
Bacillus_subtilis_subsp_subtilis_strain_2RL2_3_NZ_CP032857	1	1	2
Bacillus_subtilis_subsp_subtilis_strain_MH_1_NZ_CP032853	1	1	2
Bacillus_subtilis_subsp_subtilis_strain_N1_1_NZ_CP032861	1	1	2
Bacillus_subtilis_subsp_subtilis_strain_N2_2_NZ_CP032863	1	1	2
Bacillus_subtilis_subsp_subtilis_strain_N3_1_NZ_CP032865	1	1	2
Bacillus_subtilis_subsp_subtilis_strain_N4_2_NZ_CP032867	1	1	2
Bacillus_subtilis_subsp_subtilis_strain_NBRC_13719_NZ_AP019714	1	1	2
Bacillus_subtilis_subsp_subtilis_strain_PJ_7_NZ_CP032855	0	1	1
Bacillus_subtilis_subsp_subtilis_strain_SRCM100333_NZ_CP021892	1	1	2
Bacillus_subtilis_subsp_subtilis_strain_SRCM101441_NZ_CP021507	1	1	2
