# Supplementary material for: Wide-genome selection of lactic acid bacteria harboring genes that promote the elimination of antinutritional factors
Source: Front Plant Sci. 2023 Apr 26;14:1145041. doi: 10.3389/fpls.2023.1145041 (PMC10171302; doi:10.3389/fpls.2023.1145041)
Supplement: Supplementary Table 4 — Pediococcus: Dispensable genes potentially involved in metabolism of ANFs of Pediococcus species. The binary analysis of each ANF-related genes was separated into sub-sheets. [file Table_4.xlsx]

## Sheet: Pediococcus
		Myo-inositol	Phenolic	trypsin	alpha-galactosidase
	Line	1021
	Pediococcus_acidilactici_DSM_20284_NZ_GL397070	HMPREF0623_RS05305, ,oxidoreductase ion channel protein IolS	HMPREF0623_RS07985, ,phenolic acid decarboxylase	HMPREF0623_RS06255, ,serine protease	- , -	- , -
	Pediococcus_acidilactici_strain_DSM_19927_NZ_JQCC01000009	IV82_RS09825, ,myo-inositol catabolism protein IolS	IV82_RS03670, ,phenolic acid decarboxylase	IV82_RS05975, ,trypsin serine protease with PDZ domain-containing protein	- , -	- , -
	Pediococcus_argentinicus_strain_DSM_23026_NZ_JQCQ01000093	- , -	- , -	IV88_RS04625, ,serine protease	- , -	- , -
	Pediococcus_cellicola_strain_DSM_17757_NZ_JQBR01000009	IV80_RS05705, ,oxidoreductase	IV80_RS06460, ,phenolic acid decarboxylase	IV80_RS04205, ,serine protease	- , -	- , -
	Pediococcus_damnosus_strain_DSM_20331_NZ_JQBD01000099	IV84_RS01370, ,oxidoreductase	IV84_RS04215, ,phenolic acid decarboxylase	IV84_RS05180, ,serine protease	- , -	- , -
	Pediococcus_ethanolidurans_strain_CGMCC_1_3889_NZ_FOGK01000046	BMX73_RS09255, ,oxidoreductase	BMX73_RS07005, ,phenolic acid decarboxylase	BMX73_RS03620, ,serine protease	- , -	- , -
	Pediococcus_inopinatus_strain_DSM_20285_NZ_JQBC01000099	IV83_RS07065, ,oxidoreductase	IV83_RS00795, ,phenolic acid decarboxylase	IV83_RS04535, ,serine protease	- , -	- , -
	Pediococcus_pentosaceus_strain_DSM_20336_NZ_JQBF01000009	IV86_RS01290, ,IolS protein	IV86_RS05090, ,phenolic acid decarboxylase	IV86_RS00455, ,serine protease HtrA	IV86_RS08385, ,alpha-galactosidase	IV86_RS08430, ,alpha-galactosidase
	Pediococcus_stilesii_strain_DSM_18001_NZ_JQBX01000009	IV81_RS05825, ,oxidoreductase	- , -	IV81_RS01400, ,serine protease	- , -	- , -

## Sheet: Binary-Pediococcus
	Strain	Phytase	Phenolic	trypsin	alpha-galactosidase		ko co saponin
	Pediococcus_acidilactici_DSM_20284_NZ_GL397070	1	1	1	0	0
	Pediococcus_acidilactici_strain_DSM_19927_NZ_JQCC01000009	1	1	1	0	0
	Pediococcus_argentinicus_strain_DSM_23026_NZ_JQCQ01000093	0	0	1	0	0
	Pediococcus_cellicola_strain_DSM_17757_NZ_JQBR01000009	1	1	1	0	0
	Pediococcus_damnosus_strain_DSM_20331_NZ_JQBD01000099	1	1	1	0	0
	Pediococcus_ethanolidurans_strain_CGMCC_1_3889_NZ_FOGK01000046	1	1	1	0	0
	Pediococcus_inopinatus_strain_DSM_20285_NZ_JQBC01000099	1	1	1	0	0
	Pediococcus_pentosaceus_strain_DSM_20336_NZ_JQBF01000009	1	1	1	1	1
	Pediococcus_stilesii_strain_DSM_18001_NZ_JQBX01000009	1	0	1	0	0
