# Supplementary material for: Wide-genome selection of lactic acid bacteria harboring genes that promote the elimination of antinutritional factors
Source: Front Plant Sci. 2023 Apr 26;14:1145041. doi: 10.3389/fpls.2023.1145041 (PMC10171302; doi:10.3389/fpls.2023.1145041)
Supplement: Supplementary Table 5 — Comparative analysis of ANFs metabolic capability between species/strains in the genus/family, and the results of prospective strains. [file Table_5.xlsx]

## Sheet: Lactobacillus
Species	Myo-inositol (phytase metabolic involvement)	Lectin	Tannase	Phenolic related metabolic genes	Trypsin	a-Gal	Saponin-degrading enzyme	Total genes involving in ANFs	Number of ANFs that can be metabolized (in total 7)
Lactobacillus_fabifermentans_DSM_21115_NZ_AYGX02000079	1	0	1	2	1	5	1	11	6
Lactobacillus_brevis_ATCC_14869__DSM_20054_NZ_AZCP01000009	1	1	0	2	1	3	2	10	6
Lactobacillus_collinoides_DSM_20515__JCM_1123_NZ_AYYR01000075	1	1	1	2	1	4	0	10	6
Lactobacillus_acidifarinae_DSM_19394_NZ_AZDV01000025	1	1	0	2	1	1	2	8	6
Lactobacillus_zymae_DSM_19395_NZ_AZDW01000048	1	0	1	2	1	2	1	8	6
Lactobacillus_pentosus_DSM_20314_NZ_AZCU01000009	6	0	1	2	1	3	0	13	5
Lactobacillus_alimentarius_DSM_20249_NZ_AZDQ01000045	1	2	1	3	0	4	0	11	5
Lactobacillus_composti_DSM_18527__JCM_14202_NZ_AZGA01000059	1	1	0	1	0	5	1	9	5
Lactobacillus_parabrevis_strain_LMG_11984_NZ_JQCI01000099	1	0	1	2	1	0	4	9	5
Lactobacillus_paracollinoides_DSM_15502__JCM_11969_NZ_AZFD01000053	1	0	1	2	1	4	0	9	5
Lactobacillus_paraplantarum_DSM_10667_NZ_AZEO01000099	1	0	1	2	1	4	0	9	5
Lactobacillus_plantarum_subsp_plantarum_ATCC_14917__JCM_1149__CGMCC_1_2437_NZ_GL379769	1	0	2	2	1	3	0	9	5
Lactobacillus_aviarius_subsp_aviarius_DSM_20655_NZ_AYZA01000005	2	2	0	1	0	2	1	8	5
Lactobacillus_buchneri_DSM_20057_NZ_AZDM01000090	1	1	0	0	1	3	2	8	5
Lactobacillus_parafarraginis_DSM_18390__JCM_14109_NZ_AZFZ01000099	1	0	0	1	1	3	2	8	5
Lactobacillus_plantarum_subsp_argentoratensis_DSM_16365_NZ_AZFR01000063	1	0	1	1	1	3	0	7	5
Lactobacillus_namurensis_DSM_19117_NZ_AZDT01000052	1	0	1	1	1	2	0	6	5
Lactobacillus_rhamnosus_DSM_20021__JCM_1136__NBRC_3425_NZ_AZCQ01000009	6	0	0	1	0	10	1	18	4
Lactobacillus_diolivorans_DSM_14421_NZ_AZEY01000061	6	0	0	0	1	2	3	12	4
Lactobacillus_odoratitofui_DSM_19909__JCM_15043_NZ_AZEE01000024	5	0	0	2	1	4	0	12	4
Lactobacillus_paralimentarius_DSM_13961__JCM_10707_NZ_AZDH01000008	1	0	0	2	0	6	1	10	4
Lactobacillus_otakiensis_DSM_19908__JCM_15040_NZ_AZED01000007	2	0	0	0	1	5	1	9	4
Lactobacillus_animalis_KCTC_3501__DSM_20602_NZ_GL573159	2	2	0	1	0	3	0	8	4
Lactobacillus_hammesii_DSM_16381_NZ_AZFS01000047	1	0	0	2	1	0	4	8	4
Lactobacillus_koreensis_JCM_16448_NZ_AZDP01000048	1	0	0	1	1	5	0	8	4
Lactobacillus_suebicus_DSM_5007__KCTC_3549_NZ_AZGF01000009	1	0	0	2	0	3	2	8	4
Lactobacillus_sunkii_DSM_19904_NZ_AZEA01000009	2	0	0	0	1	3	2	8	4
Lactobacillus_apodemi_DSM_16634__JCM_16172_NZ_AZFT01000032	2	2	1	0	0	2	0	7	4
Lactobacillus_herbarum_strain_TCF032_E4_NZ_LFEE01000001	1	0	1	2	0	3	0	7	4
Lactobacillus_similis_DSM_23365__JCM_2765_NZ_AYZM01000048	1	0	0	2	1	3	0	7	4
Lactobacillus_aviarius_subsp_araffinosus_DSM_20653_NZ_AYYZ01000031	2	2	0	1	0	0	1	6	4
Lactobacillus_curieae_strain_CCTCC_M_2011381_NZ_CP018906	1	0	1	0	0	3	1	6	4
Lactobacillus_kefiri_DSM_20587__JCM_5818_NZ_AYYV01000076	1	0	0	0	1	3	1	6	4
Lactobacillus_parabuchneri_DSM_5707__NBRC_107865_NZ_AZGK01000009	1	0	0	0	1	2	2	6	4
Lactobacillus_rapi_DSM_19907__JCM_15042_NZ_AZEI01000067	1	0	0	0	1	2	2	6	4
Lactobacillus_gastricus_DSM_16045_NZ_AZFN01000009	1	0	1	1	0	2	0	5	4
Lactobacillus_vaccinostercus_DSM_20634_NZ_AYYY01000052	1	0	0	2	0	1	1	5	4
Lactobacillus_kimchicus_JCM_15530_NZ_AZCX01000009	1	0	0	1	1	0	1	4	4
Lactobacillus_paucivorans_strain_DSM_22467_NZ_JQCA01000071	1	0	1	1	1	0	0	4	4
Lactobacillus_rossiae_DSM_15814_NZ_AZFF01000009	7	0	0	2	0	4	0	13	3
Lactobacillus_zeae_DSM_20178__KCTC_3804_NZ_AZCT01000009	5	0	0	0	0	7	1	13	3
Lactobacillus_shenzhenensis_LY_73_NZ_KI271643	1	0	0	0	0	8	3	12	3
Lactobacillus_paralimentarius_DSM_19674_NZ_AZDY01000040	1	0	0	3	0	7	0	11	3
Lactobacillus_antri_DSM_16041_NZ_GG700732	5	2	0	0	0	3	0	10	3
Lactobacillus_ginsenosidimutans_strain_EMML_3041_NZ_CP012034	7	0	0	1	0	2	0	10	3
Lactobacillus_kisonensis_DSM_19906__JCM_15041_NZ_AZEB01000099	1	0	0	0	0	6	3	10	3
Lactobacillus_harbinensis_DSM_16991_NZ_AZFW01000073	1	0	0	0	0	5	3	9	3
Lactobacillus_bifermentans_DSM_20003_NZ_AZDA01000067	5	1	0	2	0	0	0	8	3
Lactobacillus_agilis_DSM_20509_NZ_AYYP01000039	2	2	0	0	0	3	0	7	3
Lactobacillus_camelliae_DSM_22697__JCM_13995_NZ_AYZJ01000063	1	1	0	0	0	5	0	7	3
Lactobacillus_concavus_DSM_17758_NZ_AZFX01000062	1	1	0	0	0	5	0	7	3
Lactobacillus_heilongjiangensis_strain_DSM_28069_NZ_CP012559	1	0	0	3	0	3	0	7	3
Lactobacillus_kimchiensis_strain_DSM_24716_NZ_JQCF01000009	1	0	0	3	0	3	0	7	3
Lactobacillus_saniviri_JCM_17471__DSM_24301_NZ_JQCE01000064	1	0	0	1	0	5	0	7	3
Lactobacillus_acidipiscis_strain_DSM_15353_NZ_JQBK01000099	2	1	0	0	0	3	0	6	3
Lactobacillus_brantae_DSM_23927_NZ_AYZQ01000009	1	1	0	0	0	4	0	6	3
Lactobacillus_coryniformis_subsp_coryniformis_KCTC_3167__DSM_20001_NZ_GL544641	1	0	0	2	0	3	0	6	3
Lactobacillus_coryniformis_subsp_torquens_DSM_20004__KCTC_3535_NZ_AZDC01000099	1	0	0	1	0	4	0	6	3
Lactobacillus_equi_DSM_15833__JCM_10991_NZ_AZFH01000062	2	0	0	1	0	3	0	6	3
Lactobacillus_farraginis_DSM_18382__JCM_14108_NZ_AZFY01000070	2	0	0	0	1	3	0	6	3
Lactobacillus_hilgardii_DSM_20176__ATCC_8290_NZ_GG669992	2	0	0	0	1	3	0	6	3
Lactobacillus_manihotivorans_DSM_13343__JCM_12514_NZ_AZEU01000067	1	0	0	2	0	3	0	6	3
Lactobacillus_sakei_subsp_carnosus_DSM_15831_NZ_AZFG01000065	1	0	0	1	0	4	0	6	3
Lactobacillus_versmoldensis_DSM_14857__KCTC_3814_NZ_AZFA01000009	2	0	0	2	0	2	0	6	3
Lactobacillus_fermentum_ATCC_14931_NZ_GG669900	1	0	0	1	0	3	0	5	3
Lactobacillus_mucosae_DSM_13345_NZ_AZEQ01000091	1	0	0	1	0	3	0	5	3
Lactobacillus_pontis_DSM_8475_NZ_AZGO01000046	1	0	0	1	0	3	0	5	3
Lactobacillus_spicheri_DSM_15429_NZ_AZFC01000032	1	0	0	0	1	3	0	5	3
Lactobacillus_cacaonum_DSM_21116_NZ_AYZE01000006	2	1	0	1	0	0	0	4	3
Lactobacillus_malefermentans_DSM_5705__KCTC_3548_NZ_AZGJ01000099	1	0	0	2	1	0	0	4	3
Lactobacillus_oligofermentans_DSM_15707__LMG_22743_NZ_AZFE01000032	1	0	0	1	0	2	0	4	3
Lactobacillus_senmaizukei_DSM_21775__NBRC_103853_NZ_AYZH01000009	1	0	1	0	1	0	0	3	3
Lactobacillus_sucicola_DSM_21376__JCM_15457_NZ_AYZF01000005	6	0	0	0	0	4	0	10	2
Lactobacillus_perolens_DSM_12744_NZ_AZEC01000099	1	0	0	0	0	8	0	9	2
Lactobacillus_aquaticus_DSM_21051_NZ_AYZD01000033	6	2	0	0	0	0	0	8	2
Lactobacillus_paralimentarius_DSM_13238__JCM_10415_NZ_BAMH01000001	0	0	0	3	0	4	0	7	2
Lactobacillus_ultunensis_DSM_16047_NZ_GG693253	0	0	0	1	0	6	0	7	2
Lactobacillus_hamsteri_DSM_5661__JCM_6256_NZ_AZGI01000067	0	0	0	1	0	5	0	6	2
Lactobacillus_kalixensis_DSM_16043_NZ_AZFM01000099	0	0	0	1	0	5	0	6	2
Lactobacillus_nodensis_DSM_19682__JCM_14932__NBRC_107160_NZ_AZDZ01000007	4	0	0	2	0	0	0	6	2
Lactobacillus_sakei_subsp_sakei_DSM_20017__JCM_1157_NZ_AZDN01000009	0	0	0	2	0	4	0	6	2
Lactobacillus_acidophilus_DSM_20079__JCM_1132__NBRC_13951_NZ_BCVR01000018	0	2	0	0	0	3	0	5	2
Lactobacillus_ingluviei_DSM_15946_NZ_AZFK01000061	1	0	0	0	0	4	0	5	2
Lactobacillus_mali_KCTC_3596__DSM_20444_NZ_BACP01000001	4	0	0	1	0	0	0	5	2
Lactobacillus_mellis_strain_Hon2_NZ_KQ033883	4	0	0	0	0	1	0	5	2
Lactobacillus_murinus_DSM_20452__NBRC_14221_NZ_AYYN01000054	2	0	0	0	0	3	0	5	2
Lactobacillus_secaliphilus_strain_DSM_17896_NZ_JQBW01000005	1	0	0	0	0	0	4	5	2
Lactobacillus_amylophilus_DSM_20533__JCM_1125_NZ_CP018888	2	2	0	0	0	0	0	4	2
Lactobacillus_dextrinicus_DSM_20335_NZ_AYYK01000007	2	0	0	2	0	0	0	4	2
Lactobacillus_frumenti_DSM_13145_NZ_AZER01000004	1	0	0	0	0	3	0	4	2
Lactobacillus_intestinalis_DSM_6629_NZ_AZGN01000047	0	0	0	0	0	2	2	4	2
Lactobacillus_nantensis_DSM_16982_NZ_AZFV01000095	1	0	0	3	0	0	0	4	2
Lactobacillus_oris_DSM_4864_NZ_AZGE01000009	1	0	0	0	0	3	0	4	2
Lactobacillus_paracasei_subsp_tolerans_DSM_20258_NZ_AYYJ01000099	1	0	0	0	0	3	0	4	2
Lactobacillus_reuteri_JCM_1112_NC_010609	1	0	0	0	0	3	0	4	2
Lactobacillus_ruminis_DSM_20403__NBRC_102161_NZ_FOPI01000046	2	0	0	0	0	2	0	4	2
Lactobacillus_salivarius_DSM_20555__ATCC_11741_NZ_GG693221	2	0	0	0	0	2	0	4	2
Lactobacillus_farciminis_KCTC_3681__DSM_20184_NZ_GL575020	1	0	0	2	0	0	0	3	2
Lactobacillus_futsaii_JCM_17355_NZ_AZDO01000063	1	0	0	2	0	0	0	3	2
Lactobacillus_graminis_DSM_20719_NZ_AYZB01000060	2	0	0	1	0	0	0	3	2
Lactobacillus_hominis_DSM_23910__CRBIP_24_179_NZ_AYZP01000009	0	0	0	0	0	2	1	3	2
Lactobacillus_mindensis_DSM_14500_NZ_AZEZ01000007	1	0	0	2	0	0	0	3	2
Lactobacillus_panis_DSM_6035_NZ_AZGM01000055	1	0	0	0	0	2	0	3	2
Lactobacillus_pobuzihii_E100301__KCTC_13174_NZ_APCP01000113	2	0	0	1	0	0	0	3	2
Lactobacillus_rennini_DSM_20253_NZ_AYYI01000077	2	0	0	1	0	0	0	3	2
Lactobacillus_selangorensis_strain_ATCC_BAA_66_NZ_JQAT01000099	1	0	0	2	0	0	0	3	2
Lactobacillus_vaginalis_DSM_5837__ATCC_49540_NZ_GG693412	1	0	0	0	0	2	0	3	2
Lactobacillus_capillatus_DSM_19910_NZ_AZEF01000051	1	1	0	0	0	0	0	2	2
Lactobacillus_ceti_DSM_22408_NZ_JQBZ01000014	1	1	0	0	0	0	0	2	2
Lactobacillus_crustorum_strain_LMG_23699_NZ_JQCK01000009	1	0	0	1	0	0	0	2	2
Lactobacillus_fructivorans_KCTC_3543__DSM_20203_NZ_GL622182	1	0	0	0	1	0	0	2	2
Lactobacillus_ghanensis_DSM_18630_NZ_AZGB01000033	1	0	0	0	0	0	1	2	2
Lactobacillus_homohiochii_strain_DSM_20571_NZ_JQBN01000008	1	0	0	0	1	0	0	2	2
Lactobacillus_kunkeei_DSM_12361__ATCC_700308_strain_YH_15_NZ_JXDB01000016	1	0	0	0	1	0	0	2	2
Lactobacillus_taiwanensis_DSM_21401_NZ_AYZG01000005	0	0	0	1	0	0	1	2	2
Lactobacillus_tucceti_DSM_20183_NZ_AZDG01000009	1	0	0	1	0	0	0	2	2
Lactobacillus_wasatchensis_strain_WDC04_NZ_AWTT01000105	1	0	0	1	0	0	0	2	2
Lactobacillus_uvarum_DSM_19971_NZ_AZEG01000099	6	0	0	0	0	0	0	6	1
Lactobacillus_gasseri_ATCC_33323__JCM_1131_NC_008530	0	0	0	0	0	4	0	4	1
Lactobacillus_kefiranofaciens_strain_ATCC_43761_NZ_FMXC01000045	0	0	0	0	0	4	0	4	1
Lactobacillus_kefiranofaciens_subsp_kefirgranum_DSM_10550__JCM_8572_NZ_AZEM01000056	0	0	0	0	0	4	0	4	1
Lactobacillus_nagelii_DSM_13675_NZ_AZEV01000041	4	0	0	0	0	0	0	4	1
Lactobacillus_equigenerosi_DSM_18793__JCM_14505_NZ_BBAS01000038	0	0	0	0	0	3	0	3	1
Lactobacillus_amylolyticus_DSM_11664_NZ_AZEP01000098	0	2	0	0	0	0	0	2	1
Lactobacillus_amylovorus_DSM_20531_NZ_AZCM01000099	0	2	0	0	0	0	0	2	1
Lactobacillus_crispatus_DSM_20584__JCM_1185_NZ_AZCW01000099	0	0	0	0	0	2	0	2	1
Lactobacillus_delbrueckii_subsp_sunkii_strain_JCM_17838_NZ_CP018217	0	0	0	0	0	2	0	2	1
Lactobacillus_fuchuensis_DSM_14340__JCM_11249_NZ_AZEX01000059	2	0	0	0	0	0	0	2	1
Lactobacillus_gallinarum_DSM_10532__JCM_2011_NZ_AZEL01000059	0	0	0	0	0	2	0	2	1
Lactobacillus_gigeriorum_DSM_23908__CRBIP_24_85_NZ_AYZO01000099	0	0	0	0	0	2	0	2	1
Lactobacillus_hayakitensis_DSM_18933__JCM_14209_NZ_AZGD01000041	2	0	0	0	0	0	0	2	1
Lactobacillus_hordei_DSM_19519_NZ_AZDX01000099	2	0	0	0	0	0	0	2	1
Lactobacillus_johnsonii_ATCC_33200_NZ_GG670120	0	0	0	0	0	2	0	2	1
Lactobacillus_kitasatonis_DSM_16761__JCM_1039_NZ_BALU01000001	0	0	0	0	0	2	0	2	1
Lactobacillus_oeni_DSM_19972_NZ_AZEH01000040	2	0	0	0	0	0	0	2	1
Lactobacillus_pantheris_DSM_15945__JCM_12539__NBRC_106106_NZ_AZFJ01000030	0	0	0	2	0	0	0	2	1
Lactobacillus_psittaci_DSM_15354_NZ_AUEI01000026	0	0	0	0	0	2	0	2	1
Lactobacillus_saerimneri_DSM_16049_NZ_AUHQ01000050	2	0	0	0	0	0	0	2	1
Lactobacillus_sharpeae_JCM_1186__DSM_20505_NZ_AYYO01000051	0	0	0	2	0	0	0	2	1
Lactobacillus_siliginis_strain_DSM_22696_NZ_JQCB01000009	2	0	0	0	0	0	0	2	1
Lactobacillus_thailandensis_DSM_22698__JCM_13996_NZ_AYZK01000009	0	0	0	2	0	0	0	2	1
Lactobacillus_acetotolerans_DSM_20749__JCM_3825_NZ_AYZC01000099	0	1	0	0	0	0	0	1	1
Lactobacillus_helveticus_DSM_20075__CGMCC_1_1877_NZ_GG700752	0	0	0	1	0	0	0	1	1
Lactobacillus_ozensis_DSM_23829__JCM_17196_NZ_AYYQ01000030	0	0	0	0	1	0	0	1	1
Lactobacillus_sanfranciscensis_DSM_20451_NZ_AYYM01000009	0	0	0	0	1	0	0	1	1
Lactobacillus_satsumensis_DSM_16230__JCM_12392_NZ_AZFQ01000022	1	0	0	0	0	0	0	1	1
Lactobacillus_senioris_DSM_24302__JCM_17472_NZ_AYZR01000005	1	0	0	0	0	0	0	1	1
Lactobacillus_vini_DSM_20605_NZ_AYYX01000099	1	0	0	0	0	0	0	1	1
Lactobacillus_delbrueckii_subsp_bulgaricus_ATCC_11842__JCM_1002_NC_008054	0	0	0	0	0	0	0	0	0
Lactobacillus_delbrueckii_subsp_delbrueckii_DSM_20074__JCM_1012_NZ_CP018615	0	0	0	0	0	0	0	0	0
Lactobacillus_delbrueckii_subsp_jakobsenii_ZN7a_9__DSM_26046_NZ_CP018218	0	0	0	0	0	0	0	0	0
Lactobacillus_floricola_DSM_23037__JCM_16512_NZ_AYZL01000006	0	0	0	0	0	0	0	0	0
Lactobacillus_iners_DSM_13335_NZ_AZET01000009	0	0	0	0	0	0	0	0	0
Lactobacillus_jensenii_DSM_20557_NZ_AYYU01000099	0	0	0	0	0	0	0	0	0
Lactobacillus_pasteurii_DSM_23907__CRBIP_24_76_strain_type_strain_CRBIP_24_76_NZ_CAKD01000001	0	0	0	0	0	0	0	0	0

## Sheet: Bacillus
Species	Phytase encoding gene	Phenolic related metabolic genes	Trypsin	a-Gal	Total genes involving in ANFs	Number of ANFs that can be metabolized (in total 7)
Bacillus_subtilis_strain_SRCM103689_NZ_CP035391	1	2	2	2	7	4
Bacillus_subtilis_strain_SX01705_NZ_CP022287	1	2	2	2	7	4
Bacillus_subtilis_strain_2014_3557_NZ_CP045672	1	2	1	2	6	4
Bacillus_subtilis_strain_29R7_12_NZ_CP017763	1	2	1	2	6	4
Bacillus_subtilis_strain_ATCC_21228_NZ_CP020023	1	2	1	2	6	4
Bacillus_subtilis_strain_BJ3_2_NZ_CP025941	1	2	1	2	6	4
Bacillus_subtilis_strain_HRBS_10TDI13_NZ_CP015222	1	2	1	2	6	4
Bacillus_subtilis_strain_JAAA_NZ_CP045425	1	2	1	2	6	4
Bacillus_subtilis_strain_KH2_NZ_CP018184	1	2	1	2	6	4
Bacillus_subtilis_strain_MB8_B7_NZ_CP045821	1	2	1	2	6	4
Bacillus_subtilis_strain_NCIB_3610_NZ_CP020102	1	2	1	2	6	4
Bacillus_subtilis_strain_NRS_231_NZ_CP039755	1	2	1	2	6	4
Bacillus_subtilis_strain_P8_B1_NZ_CP045922	1	2	1	2	6	4
Bacillus_subtilis_strain_P8_B3_NZ_CP045812	1	2	1	2	6	4
Bacillus_subtilis_strain_SRCM102749_NZ_CP028213	1	2	1	2	6	4
Bacillus_subtilis_strain_SRCM102750_NZ_CP028215	1	2	1	2	6	4
Bacillus_subtilis_strain_SRCM102754_NZ_CP028202	1	2	1	2	6	4
Bacillus_subtilis_strain_SRCM103517_NZ_CP035226	1	2	1	2	6	4
Bacillus_subtilis_strain_SRCM103612_NZ_CP035406	1	2	1	2	6	4
Bacillus_subtilis_strain_SRCM103622_NZ_CP035411	1	2	1	2	6	4
Bacillus_subtilis_strain_SRCM103773_NZ_CP035397	1	2	1	2	6	4
Bacillus_subtilis_strain_SRCM104011_NZ_CP035191	1	2	1	2	6	4
Bacillus_subtilis_subsp_natto_BEST195_NC_017196	1	2	1	2	6	4
Bacillus_subtilis_subsp_natto_strain_CGMCC_2108_NZ_CP014471	1	2	1	2	6	4
Bacillus_subtilis_subsp_subtilis_NCIB_3610__ATCC_6051_NZ_CP034484	1	2	1	2	6	4
Bacillus_subtilis_subsp_subtilis_strain_2KL1_NZ_CP032872	1	2	1	2	6	4
Bacillus_subtilis_subsp_subtilis_strain_2RL2_3_NZ_CP032857	1	2	1	2	6	4
Bacillus_subtilis_subsp_subtilis_strain_N1_1_NZ_CP032861	1	2	1	2	6	4
Bacillus_subtilis_subsp_subtilis_strain_N2_2_NZ_CP032863	1	2	1	2	6	4
Bacillus_subtilis_subsp_subtilis_strain_N3_1_NZ_CP032865	1	2	1	2	6	4
Bacillus_subtilis_subsp_subtilis_strain_N4_2_NZ_CP032867	1	2	1	2	6	4
Bacillus_subtilis_subsp_subtilis_strain_NBRC_13719_NZ_AP019714	1	2	1	2	6	4
Bacillus_subtilis_subsp_subtilis_strain_SRCM101441_NZ_CP021507	1	2	1	2	6	4
Bacillus_subtilis_strain_SRCM103697_NZ_CP035395	1	1	1	2	5	4
Bacillus_subtilis_subsp_subtilis_strain_MH_1_NZ_CP032853	1	1	1	2	5	4
Bacillus_subtilis_subsp_subtilis_strain_SRCM100333_NZ_CP021892	1	1	1	2	5	4
Bacillus_subtilis_subsp_subtilis_strain_PJ_7_NZ_CP032855	1	1	1	1	4	4

## Sheet: Pediococcus
Species	Myo-inositol (phytase metabolic involvement)	Phenolic related metabolic genes	trypsin	a-Gal	Total genes involving in ANFs	Number of ANFs that can be metabolized (in total 7)
Pediococcus_pentosaceus_strain_DSM_20336_NZ_JQBF01000009	1	1	1	2	5	4
Pediococcus_acidilactici_DSM_20284_NZ_GL397070	1	1	1	0	3	3
Pediococcus_acidilactici_strain_DSM_19927_NZ_JQCC01000009	1	1	1	0	3	3
Pediococcus_cellicola_strain_DSM_17757_NZ_JQBR01000009	1	1	1	0	3	3
Pediococcus_damnosus_strain_DSM_20331_NZ_JQBD01000099	1	1	1	0	3	3
Pediococcus_ethanolidurans_strain_CGMCC_1_3889_NZ_FOGK01000046	1	1	1	0	3	3
Pediococcus_inopinatus_strain_DSM_20285_NZ_JQBC01000099	1	1	1	0	3	3
Pediococcus_stilesii_strain_DSM_18001_NZ_JQBX01000009	1	0	1	0	2	2
Pediococcus_argentinicus_strain_DSM_23026_NZ_JQCQ01000093	0	0	1	0	1	1

## Sheet: Enterobacteriacae
Species	Phytase encoding gene	Tannase	Lectin	Phenolic related metabolic genes	Trypsin	a-Gal	Saponin-degrading enzyme	Total genes involving in ANFs	Number of ANFs that can be metabolized (in total 7)
Klebsiella_quasipneumoniae_subsp_quasipneumoniae_strain_01A030_NZ_CCDF01000065	1	1	0	5	0	3	0	10	4
Cronobacter_malonaticus_LMG_23826_NZ_CP013940	2	0	0	5	1	1	0	9	4
Cronobacter_sakazakii_strain_ATCC_29544_NZ_CP011047	2	0	0	5	1	1	0	9	4
Enterobacter_ludwigii_strain_EN_119_NZ_CP017279	1	0	2	5	0	1	0	9	4
Klebsiella_quasipneumoniae_subsp_similipneumoniae_strain_07A044_NZ_CBZR010000046	1	1	0	5	0	2	0	9	4
Klebsiella_variicola_strain_DSM_15968_NZ_CP010523	1	1	0	5	0	2	0	9	4
Franconibacter_helveticus_LMG_23732_NZ_AWFX01000057	1	1	0	5	0	1	0	8	4
Pantoea_ananatis_LMG_2665_NZ_JFZU01000028	1	0	0	5	0	1	1	8	4
Dickeya_dianthicola_NCPPB_453_NZ_AOOB01000052	2	1	0	3	0	1	0	7	4
Edwardsiella_ictaluri_ATCC_33202_NZ_AFJI01000117	3	0	0	1	0	2	1	7	4
Edwardsiella_tarda_ATCC_15947__NBRC_105688_NZ_BANW01000001	3	0	0	1	0	2	1	7	4
Escherichia_coli_DSM_30083__JCM_1649__ATCC_11775_NZ_KK583188	2	0	0	2	0	1	1	6	4
Cronobacter_universalis_NCTC_9529_NZ_CP012257	2	0	0	5	0	1	0	8	3
Enterobacter_mori_LMG_25706_NZ_AEXB01000139	2	0	0	5	0	1	0	8	3
Klebsiella_oxytoca_NBRC_105695_NZ_BCZK01000043	1	0	0	5	0	2	0	8	3
Klebsiella_pneumoniae_strain_ATCC_13883_NZ_KN046822	1	0	0	5	0	2	0	8	3
Kluyvera_ascorbata_ATCC_33433_NZ_JMPL01000253	0	0	0	6	1	1	0	8	3
Cronobacter_dublinensis_subsp_dublinensis_LMG_23823_NZ_CP012266	1	0	0	5	0	1	0	7	3
Enterobacter_cloacae_subsp_cloacae_ATCC_13047_NC_014121	1	0	0	5	0	1	0	7	3
Buttiauxella_ferragutiae_ATCC_51602_NZ_LXEQ01000089	2	0	0	2	0	3	0	7	3
Cronobacter_condimenti_1330_NZ_CAKW01000001	1	0	0	5	0	1	0	7	3
Cronobacter_dublinensis_subsp_lactaridi_LMG_23825_NZ_AJKX01000095	1	0	0	5	0	1	0	7	3
Cronobacter_dublinensis_subsp_lausannensis_LMG_23824_NZ_AJKY01000105	1	0	0	5	0	1	0	7	3
Cronobacter_muytjensii_ATCC_51329_NZ_CP012268	1	0	0	5	0	1	0	7	3
Enterobacter_hormaechei_subsp_oharae_strain_DSM_16687_NZ_CP017180	1	0	0	5	0	1	0	7	3
Enterobacter_hormaechei_subsp_steigerwaltii_strain_DSM_16691_NZ_CP017179	1	0	0	5	0	1	0	7	3
Franconibacter_pulveris_DSM_19144_NZ_JHYZ01000036	1	0	0	5	0	1	0	7	3
Klebsiella_aerogenes_KCTC_2190_NC_015663	1	0	0	5	0	1	0	7	3
Mangrovibacter_phragmitis_strain_MP23_NZ_LYRP01000050	2	0	0	4	0	1	0	7	3
Pectobacterium_atrosepticum_strain_NCPPB_549_NZ_JQHK01000060	2	0	0	4	0	1	0	7	3
Pectobacterium_parmentieri_strain_RNS08_42_1A_NZ_JMDL01000026	2	0	0	4	0	1	0	7	3
Pluralibacter_gergoviae_ATCC_33028__NBRC_105706_NZ_BCZS01000104	0	0	0	5	1	1	0	7	3
Buttiauxella_brennerae_ATCC_51605_NZ_LXER01000088	2	0	0	3	0	1	0	6	3
Dickeya_chrysanthemi_NCPPB_402_NZ_AOOA01000077	2	0	0	3	0	1	0	6	3
Dickeya_dadantii_NCPPB_898_NZ_AOOE01000052	2	0	0	3	0	1	0	6	3
Dickeya_solani_IPO_2222_NZ_CP015137	2	0	0	3	0	1	0	6	3
Dickeya_zeae_NCPPB_2538_NZ_AOOF01000046	2	0	0	3	0	1	0	6	3
Pectobacterium_carotovorum_subsp_brasiliense_strain_LMG_21371_NZ_JQOE01000109	2	0	0	3	0	1	0	6	3
Raoultella_ornithinolytica_NBRC_105727__ATCC_31898_NZ_BCYR01000035	1	0	0	3	0	2	0	6	3
Raoultella_planticola_ATCC_33531_NZ_JMPP01000083	1	0	0	3	0	2	0	6	3
Serratia_odorifera_DSM_4582_NZ_GG753567	2	0	0	2	0	2	0	6	3
Enterobacter_kobei_strain_JCM_8580_MKXD00000000	0	0	0	3	1	1	0	5	3
Rahnella_aquatilis_CIP_78_65__ATCC_33071_NC_016818	0	1	0	3	0	1	0	5	3
Xenorhabdus_nematophila_ATCC_19061_NC_014228	0	0	2	1	2	0	0	5	3
Dickeya_paradisiaca_NCPPB_2511_NZ_CM001857	2	0	0	2	0	1	0	5	3
Edwardsiella_hoshinae_NBRC_105699__ATCC_33379_NZ_BAUC01000001	2	0	0	1	0	2	0	5	3
Edwardsiella_tarda_strain_ET883_NZ_JRGQ01000167	3	0	0	1	0	1	0	5	3
Erwinia_iniecta_strain_B120_NZ_JRXE01000092	1	0	0	3	0	1	0	5	3
Erwinia_persicina_NBRC_102418_NZ_BCTN01000066	1	0	0	3	0	1	0	5	3
Lonsdalea_quercina_strain_ATCC_29281_NZ_FNQS01000022	1	2	0	2	0	0	0	5	3
Pectobacterium_carotovorum_subsp_carotovorum_strain_NCPPB_312_NZ_JQHJ01000055	2	0	0	2	0	1	0	5	3
Pectobacterium_carotovorum_subsp_odoriferum_strain_NCPPB_3839_NZ_JQOG01000156	1	0	0	3	0	1	0	5	3
Photorhabdus_luminescens_subsp_luminescens_strain_DSM_3368_NZ_JXSK01000015	0	0	3	1	1	0	0	5	3
Serratia_plymuthica_NBRC_102599_NZ_BCTU01000078	1	0	0	3	0	1	0	5	3
Serratia_rubidaea_NBRC_103169_NZ_BCZJ01000029	1	0	0	3	0	1	0	5	3
Serratia_liquefaciens_ATCC_27592_NC_021741	1	0	0	2	0	1	0	4	3
Budvicia_aquatica_DSM_5075__ATCC_35567_NZ_ATYS01000110	1	0	0	2	0	1	0	4	3
Buttiauxella_agrestis_ATCC_33320_NZ_JMPI01000093	1	0	0	2	0	1	0	4	3
Cedecea_davisae_DSM_4568_NZ_KE161033	1	0	0	2	0	1	0	4	3
Photorhabdus_luminescens_subsp_laumondii_TTO1_NC_005126	0	0	2	1	1	0	0	4	3
Serratia_ficaria_NBRC_102596_NZ_BCTS01000091	1	0	0	2	0	1	0	4	3
Serratia_fonticola_strain_DSM_4576_NZ_CP011254	1	0	0	2	0	1	0	4	3
Serratia_grimesii_NBRC_13537_NZ_BCTT01000040	1	0	0	2	0	1	0	4	3
Tatumella_ptyseos_ATCC_33301_NZ_ATMJ01000085	1	1	0	2	0	0	0	4	3
Xenorhabdus_szentirmaii_DSM_16338_NZ_CBXF010000164	0	0	1	1	2	0	0	4	3
Xenorhabdus_thuongxuanensis_strain_30TX1_NZ_MKGR01000099	0	0	2	1	1	0	0	4	3
Yersinia_entomophaga_strain_MH96_NZ_CP010029	1	0	0	2	0	1	0	4	3
Yersinia_intermedia_ATCC_29909_NZ_AALF02000001	1	0	0	2	0	1	0	4	3
Yersinia_rohdei_ATCC_43380_NZ_ACCD01000001	1	0	0	2	0	1	0	4	3
Yokenella_regensburgei_ATCC_49455_NZ_JMPS01000105	1	0	0	2	0	1	0	4	3
Photorhabdus_luminescens_strain_PB45_5_NZ_LOIC01000105	0	0	1	1	1	0	0	3	3
Photorhabdus_temperata_subsp_thracensis_strain_DSM_15199_NZ_CP011104	0	0	1	1	1	0	0	3	3
Yersinia_pseudotuberculosis_NBRC_105692_NZ_BAUR01000001	1	0	0	1	0	1	0	3	3
Enterobacter_soli_ATCC_BAA_2102_NZ_LXES01000074	0	0	0	6	0	1	0	7	2
Kluyvera_georgiana_ATCC_51603_NZ_LXEU01000163	0	0	0	5	0	2	0	7	2
Rouxiella_chamberiensis_strain_130333_NZ_JRWU01000102	0	3	0	4	0	0	0	7	2
Enterobacter_hormaechei_ATCC_49162_NZ_MKEQ01000003	1	0	0	5	0	0	0	6	2
Citrobacter_sedlakii_NBRC_105722_NZ_BBNB01000001	0	0	0	5	0	1	0	6	2
Klebsiella_pneumoniae_subsp_ozaenae_NBRC_105683_NZ_BCZL01000154	0	0	0	4	0	2	0	6	2
Klebsiella_pneumoniae_subsp_rhinoscleromatis_ATCC_13884_NZ_GG703522	0	0	0	4	0	2	0	6	2
Kluyvera_cryocrescens_NBRC_102467_NZ_BCTM01000101	0	0	0	5	0	1	0	6	2
Kluyvera_intermedia_NBRC_102594__ATCC_33110_NZ_BCYS01000109	0	0	0	5	0	1	0	6	2
Enterobacter_asburiae_strain_ATCC_35953_NZ_CP011863	1	0	0	4	0	0	0	5	2
Escherichia_fergusonii_ATCC_35469_strain_ATCC_35469T_NC_011740	1	0	0	4	0	0	0	5	2
Pantoea_stewartii_subsp_indologenes_strain_LMG_2632_NZ_JPKO01000034	1	0	0	4	0	0	0	5	2
Salmonella_enterica_subsp_enterica_serovar_Typhimurium_str_LT2_NC_003197	0	0	0	4	0	1	0	5	2
Citrobacter_freundii_NBRC_12681_NZ_BBMV01000001	0	0	0	4	0	1	0	5	2
Escherichia_albertii_TW07627_NZ_CH991859	1	0	0	4	0	0	0	5	2
Hafnia_paralvei_ATCC_29927_NZ_LXET01000086	2	0	0	3	0	0	0	5	2
Leclercia_adecarboxylata_ATCC_23216__NBRC_102595_NZ_BCNP01000071	0	0	0	4	0	1	0	5	2
Leminorella_grimontii_ATCC_33999__DSM_5078_NZ_JMPN01000057	1	0	0	4	0	0	0	5	2
Pantoea_agglomerans_NBRC_102470_NZ_BCZA01000025	2	0	0	3	0	0	0	5	2
Pectobacterium_betavasculorum_strain_NCPPB_2795_NZ_JQHM01000093	2	0	0	3	0	0	0	5	2
Pectobacterium_wasabiae_CFBP_3304_NZ_CP015750	2	0	0	3	0	0	0	5	2
Serratia_nematodiphila_DZ0503SBS1_strain_DSM_21420_NZ_JPUX01000002	1	0	0	4	0	0	0	5	2
Siccibacter_turicensis_LMG_23730_NZ_AWFZ01000075	0	0	0	4	0	1	0	5	2
Sodalis_praecaptivus_strain_HS1_NZ_CP006569	0	0	0	2	0	2	0	4	2
Buttiauxella_gaviniae_ATCC_51604_NZ_LXEP01000133	2	0	0	2	0	0	0	4	2
Buttiauxella_noackiae_ATCC_51607_NZ_LXEO01000104	2	0	0	2	0	0	0	4	2
Escherichia_vulneris_NBRC_102420_NZ_BBMZ01000001	0	0	0	3	0	1	0	4	2
Hafnia_alvei_ATCC_13337_NZ_JMPK01000161	2	0	0	2	0	0	0	4	2
Kosakonia_sacchari_SP1_CP007215	1	0	0	3	0	0	0	4	2
Salmonella_bongori_NCTC_12419_NC_015761	0	0	0	3	0	1	0	4	2
Yersinia_enterocolitica_subsp_palearctica_Y11_NC_017564	1	0	0	2	0	0	0	3	2
Erwinia_oleae_strain_DAPP_PG531_NZ_JNVB01000099	0	0	0	2	0	1	0	3	2
Lelliottia_amnigena_NBRC_105700_NZ_BCNN01000020	0	0	0	2	0	1	0	3	2
Moellerella_wisconsensis_ATCC_35017_NZ_LGAA01000108	0	0	0	1	0	2	0	3	2
Plesiomonas_shigelloides_strain_NCTC10360_NZ_LT575468_chromosome_1	2	0	0	1	0	0	0	3	2
Serratia_marcescens_strain_CDC_813_60_NZ_KN050643	1	0	0	2	0	0	0	3	2
Yersinia_aldovae_ATCC_35236_NZ_ACCB01000001	1	0	0	2	0	0	0	3	2
Yersinia_aleksiciae_strain_159_NZ_CP011975	1	0	0	2	0	0	0	3	2
Yersinia_bercovieri_ATCC_43970_NZ_AALC02000001	1	0	0	2	0	0	0	3	2
Yersinia_enterocolitica_strain_ATCC_9610_NZ_KN150735	1	0	0	2	0	0	0	3	2
Yersinia_frederiksenii_ATCC_33641_NZ_KN150732	1	0	0	2	0	0	0	3	2
Yersinia_kristensenii_ATCC_33638_NZ_ACCA01000001	1	0	0	2	0	0	0	3	2
Yersinia_massiliensis_CCUG_53443_NZ_HE997664	1	0	0	2	0	0	0	3	2
Yersinia_nurmii_strain_type_strain_CIP110231_NZ_CPYD01000045	1	0	0	2	0	0	0	3	2
Xenorhabdus_doucetiae_strain_FRM16_NZ_FO704550	0	0	0	1	1	0	0	2	2
Yersinia_similis_strain_228_NZ_CP007230	1	0	0	1	0	0	0	2	2
Photorhabdus_asymbiotica_subsp_australis_DSM_17609_NZ_JONO01000141	0	0	0	1	1	0	0	2	2
Xenorhabdus_eapokensis_strain_DL20_NZ_MKGQ01000099	0	0	0	1	1	0	0	2	2
Yersinia_mollaretii_ATCC_43969_NZ_AALD02000001	1	0	0	1	0	0	0	2	2
Yersinia_pekkanenii_strain_type_strain_CIP110230_NZ_CWJL01000250	1	0	0	1	0	0	0	2	2
Citrobacter_werkmanii_NBRC_105721_NZ_BBMW01000001	0	0	0	5	0	0	0	5	1
Kosakonia_oryzae_strain_Ola_51_NZ_CP014007	0	0	0	5	0	0	0	5	1
Citrobacter_pasteurii_strain_CIP_55_13_NZ_CDHL01000056	0	0	0	4	0	0	0	4	1
Citrobacter_rodentium_NBRC_105723_NZ_BBNA01000001	0	0	0	4	0	0	0	4	1
Erwinia_tasmaniensis_Et1_99_NC_010694	0	0	0	2	0	0	0	2	1
Tatumella_morbirosei_strain_LMG_23360_NZ_JPKR02000005	0	0	0	2	0	0	0	2	1
Arsenophonus_nasoniae_DSM_15247_NZ_AUCC01000302	0	0	0	2	0	0	0	2	1
Atlantibacter_hermannii_NBRC_105704_BAFF00000000	0	0	0	2	0	0	0	2	1
Cedecea_neteri_NBRC_105707__ATCC_33855_NZ_BCTL01000139	0	0	0	2	0	0	0	2	1
Erwinia_piriflorinigrans_CFBP_5888_NZ_CAHS01000025	0	0	0	2	0	0	0	2	1
Ewingella_americana_ATCC_33852_NZ_JMPJ01000092	0	0	0	2	0	0	0	2	1
Pragia_fontium_DSM_5563__ATCC_49100_NZ_FOLW01000021	0	0	0	2	0	0	0	2	1
Shimwellia_blattae_DSM_4481__NBRC_105725_NC_017910	0	0	0	2	0	0	0	2	1
Tatumella_saanichensis_strain_NML_06_3099_NZ_ATMI01000056	0	0	0	2	0	0	0	2	1
Trabulsiella_guamensis_ATCC_49490_NZ_JMTB01000278	0	0	0	2	0	0	0	2	1
Erwinia_pyrifoliae_DSM_12163_NC_017390	0	0	0	1	0	0	0	1	1
Providencia_sneebia_DSM_19967_NZ_CM001773	0	0	0	1	0	0	0	1	1
Cosenzaea_myxofaciens_ATCC_19692_NZ_LXEN01000293	0	0	0	1	0	0	0	1	1
Erwinia_amylovora_NBRC_12687_NZ_BAYW01000001	0	0	0	1	0	0	0	1	1
Morganella_morganii_subsp_morganii_NBRC_3848_NZ_BCZU01000025	0	0	0	1	0	0	0	1	1
Proteus_hauseri_ATCC_700826_NZ_LXEV01000056	0	0	0	1	0	0	0	1	1
Proteus_mirabilis_ATCC_29906_NZ_GG668576	0	0	0	1	0	0	0	1	1
Providencia_alcalifaciens_DSM_30120_NZ_ABXW01000001	0	0	0	1	0	0	0	1	1
Providencia_burhodogranariea_DSM_19968_NZ_KB233229	0	0	0	1	0	0	0	1	1
Providencia_heimbachae_ATCC_35613_NZ_LXEW01000074	0	0	0	1	0	0	0	1	1
Providencia_rustigianii_DSM_4541_NZ_GG703817	0	0	0	1	0	0	0	1	1
Yersinia_ruckeri_ATCC_29473_NZ_KN150748	0	0	0	1	0	0	0	1	1

## Sheet: Strains selection
Species	Total gene involving in metabolism of ANFs
	Phytase encoding gene	Myo-inositol (phytase metabolic involvement)	Lectin	Tannase	Phenolic related metabolic genes	Trypsin	a-Gal	Saponin metabolic related gene (beta-glucuronidase)	Total genes involving in ANFs	Number of ANFs that can be metabolized (in total 7)
Lactobacillus_fabifermentans_DSM_21115_NZ_AYGX02000079	0	1	0	1	2	1	5	1	11	6
Lactobacillus_brevis_ATCC_14869__DSM_20054_NZ_AZCP01000009	0	1	1	0	2	1	3	2	10	6
Lactobacillus_collinoides_DSM_20515__JCM_1123_NZ_AYYR01000075	0	1	1	1	2	1	4	0	10	6
Lactobacillus_acidifarinae_DSM_19394_NZ_AZDV01000025	0	1	1	0	2	1	1	2	8	6
Lactobacillus_zymae_DSM_19395_NZ_AZDW01000048	0	1	0	1	2	1	2	1	8	6
Lactobacillus_pentosus_DSM_20314_NZ_AZCU01000009	0	6	0	1	2	1	3	0	13	5
Lactobacillus_alimentarius_DSM_20249_NZ_AZDQ01000045	0	1	2	1	3	0	4	0	11	5
Lactobacillus_composti_DSM_18527__JCM_14202_NZ_AZGA01000059	0	1	1	0	1	0	5	1	9	5
Lactobacillus_parabrevis_strain_LMG_11984_NZ_JQCI01000099	0	1	0	1	2	1	0	4	9	5
Lactobacillus_paracollinoides_DSM_15502__JCM_11969_NZ_AZFD01000053	0	1	0	1	2	1	4	0	9	5
Lactobacillus_paraplantarum_DSM_10667_NZ_AZEO01000099	0	1	0	1	2	1	4	0	9	5
Lactobacillus_plantarum_subsp_plantarum_ATCC_14917__JCM_1149__CGMCC_1_2437_NZ_GL379769	0	1	0	2	2	1	3	0	9	5
Lactobacillus_aviarius_subsp_aviarius_DSM_20655_NZ_AYZA01000005	0	2	2	0	1	0	2	1	8	5
Lactobacillus_buchneri_DSM_20057_NZ_AZDM01000090	0	1	1	0	0	1	3	2	8	5
Lactobacillus_parafarraginis_DSM_18390__JCM_14109_NZ_AZFZ01000099	0	1	0	0	1	1	3	2	8	5
Lactobacillus_plantarum_subsp_argentoratensis_DSM_16365_NZ_AZFR01000063	0	1	0	1	1	1	3	0	7	5
Lactobacillus_namurensis_DSM_19117_NZ_AZDT01000052	0	1	0	1	1	1	2	0	6	5
Bacillus_subtilis_strain_SRCM103689_NZ_CP035391	1	0	0	0	2	2	2	0	7	4
Bacillus_subtilis_strain_SX01705_NZ_CP022287	1	0	0	0	2	2	2	0	7	4
Bacillus_subtilis_strain_2014_3557_NZ_CP045672	1	0	0	0	2	1	2	0	6	4
Bacillus_subtilis_strain_29R7_12_NZ_CP017763	1	0	0	0	2	1	2	0	6	4
Bacillus_subtilis_strain_ATCC_21228_NZ_CP020023	1	0	0	0	2	1	2	0	6	4
Bacillus_subtilis_strain_BJ3_2_NZ_CP025941	1	0	0	0	2	1	2	0	6	4
Bacillus_subtilis_strain_HRBS_10TDI13_NZ_CP015222	1	0	0	0	2	1	2	0	6	4
Bacillus_subtilis_strain_JAAA_NZ_CP045425	1	0	0	0	2	1	2	0	6	4
Bacillus_subtilis_strain_KH2_NZ_CP018184	1	0	0	0	2	1	2	0	6	4
Bacillus_subtilis_strain_MB8_B7_NZ_CP045821	1	0	0	0	2	1	2	0	6	4
Bacillus_subtilis_strain_NCIB_3610_NZ_CP020102	1	0	0	0	2	1	2	0	6	4
Bacillus_subtilis_strain_NRS_231_NZ_CP039755	1	0	0	0	2	1	2	0	6	4
Bacillus_subtilis_strain_P8_B1_NZ_CP045922	1	0	0	0	2	1	2	0	6	4
Bacillus_subtilis_strain_P8_B3_NZ_CP045812	1	0	0	0	2	1	2	0	6	4
Bacillus_subtilis_strain_SRCM102749_NZ_CP028213	1	0	0	0	2	1	2	0	6	4
Bacillus_subtilis_strain_SRCM102750_NZ_CP028215	1	0	0	0	2	1	2	0	6	4
Bacillus_subtilis_strain_SRCM102754_NZ_CP028202	1	0	0	0	2	1	2	0	6	4
Bacillus_subtilis_strain_SRCM103517_NZ_CP035226	1	0	0	0	2	1	2	0	6	4
Bacillus_subtilis_strain_SRCM103612_NZ_CP035406	1	0	0	0	2	1	2	0	6	4
Bacillus_subtilis_strain_SRCM103622_NZ_CP035411	1	0	0	0	2	1	2	0	6	4
Bacillus_subtilis_strain_SRCM103773_NZ_CP035397	1	0	0	0	2	1	2	0	6	4
Bacillus_subtilis_strain_SRCM104011_NZ_CP035191	1	0	0	0	2	1	2	0	6	4
Bacillus_subtilis_subsp_natto_BEST195_NC_017196	1	0	0	0	2	1	2	0	6	4
Bacillus_subtilis_subsp_natto_strain_CGMCC_2108_NZ_CP014471	1	0	0	0	2	1	2	0	6	4
Bacillus_subtilis_subsp_subtilis_NCIB_3610__ATCC_6051_NZ_CP034484	1	0	0	0	2	1	2	0	6	4
Bacillus_subtilis_subsp_subtilis_strain_2KL1_NZ_CP032872	1	0	0	0	2	1	2	0	6	4
Bacillus_subtilis_subsp_subtilis_strain_2RL2_3_NZ_CP032857	1	0	0	0	2	1	2	0	6	4
Bacillus_subtilis_subsp_subtilis_strain_N1_1_NZ_CP032861	1	0	0	0	2	1	2	0	6	4
Bacillus_subtilis_subsp_subtilis_strain_N2_2_NZ_CP032863	1	0	0	0	2	1	2	0	6	4
Bacillus_subtilis_subsp_subtilis_strain_N3_1_NZ_CP032865	1	0	0	0	2	1	2	0	6	4
Bacillus_subtilis_subsp_subtilis_strain_N4_2_NZ_CP032867	1	0	0	0	2	1	2	0	6	4
Bacillus_subtilis_subsp_subtilis_strain_NBRC_13719_NZ_AP019714	1	0	0	0	2	1	2	0	6	4
Bacillus_subtilis_subsp_subtilis_strain_SRCM101441_NZ_CP021507	1	0	0	0	2	1	2	0	6	4
